# Supplementary material for: Distinct Plasma Metabolomic and Gut Microbiome Profiles after Gestational Diabetes Mellitus Diet Treatment: Implications for Personalized Dietary Interventions
Source: Microorganisms. 2024 Jul 4;12(7):1369. doi: 10.3390/microorganisms12071369 (PMC11278888; doi:10.3390/microorganisms12071369)
Supplement: Supplementary file 1 [file microorganisms-12-01369-s001.zip › Table_S1.xlsx]

## Sheet: Sheet1
Table S1. Equations for MetaboINDICATOR-transformed metabolomics data
Plotted name	Transformed variable name	Description
Sum_TG	Total TGs	Sum of triacylglycerides
Sum_Saturated_TG	Total saturated TG	Sum of triacylglycerides with no double bonds
Sum_Unsaturated_TG	Total unsaturated TG	Sum of triacylglycerides with one or more double bonds
Sum_DG	Total diacylglycerides	Sum of diacylglycerides
Sum_PC	Total phosphatidylcholine	Sum of phosphatidylcholine
Sum_PC_aa	Total phosphatidylcholine (aa)	Sum of phosphatidylcholine aa
Sum_PC_ae	Total phosphatidylcholine (ae)	Sum of phosphatidylcholine ae
Sum_LPC	Total lysophosphatidylcholine	Sum of lysophosphatidylcholines
Sum_CE	Total cholesterol esters	Sum of cholesterol esters
Sum_SM	Total sphingomyelin	Sum of sphingomyelin
Sum_Cer	Total ceramides	Sum of ceramides
Sum_LCFA_Cer	Total long-chain ceramides	Sum of ceramides with fatty acid chains of length C14-C20
Sum_VLCFA_Cer	Total very long-chain ceramides	Sum of ceramides with fatty acid chains of length >C20
Sum_AA	Total amino acids	Alanine+Arginine+Asparagine+Aspartic.Acid+Cysteine+Glutamine+Glutamic.Acid+Glycine+Histidine+Isoleucine+Leucine+Lysine+Methionine+Phenylalanine+Proline+Serine+Threonine+Tryptophan+Tyrosine+Valine
Sum_Aromatic_AA	Total aromatic amino acids	Phenylalanine+Tryptophan+Tyrosine
Sum_BCAA	Total branched-chain amino acids	Isoleucine+Leucine+Valine
Sum_Indoles	Total indoles	Indoleacetic.acid+Indolepropionic.acid+Indoxyl.sulfate
BA_2nd_Synthesis	Secondary bile acid synthesis	(Deoxycholic.acid+Glycodeoxycholic.acid+Glycolithocholic.acid+Glycoursodeoxy.cholic.acid+Taurodeoxycholic.acid+Taurolithocholic.acid)/(Cholic.Acid+Chenodeoxycholic.acid+Glycolic.acid+Glycochenodeoxycholic.acid+Taurocholic.acid+Taurochenodeoxycholic.acid)
BA_2nd_BA_1st	Ratio of secondary to primary bile acids	(Deoxycholic.acid+Glycodeoxycholic.acid+Glycolithocholic.acid+Glycoursodeoxy.cholic.acid+Taurodeoxycholic.acid+Taurolithocholic.acid)/(Cholic.Acid+Deoxycholic.acid+Glycocholic.acid+Glycochenodeoxy.cholic.acid+Glycodeoxycholic.acid+Glycolithocholic.acid+Glycoursodeoxy.cholic.acid+Taurocholic.acid+Taurochenodeoxy.cholic.acid+Taurodeoxycholic.acid+Taurolithocholic.acid)
BA_2nd_Conjugation	Secondary bile acid conjugation	(Glycoursodeoxy.cholic.acid+Glycolithocholic.acid+Glycoursodeoxy.cholic.acid+Taurodeoxycholic.acid+Taurolithocholic.acid)/Deoxycholic.acid
TMAO_Synthesis	TMAO Synthesis	Trimethylamine.N.oxide/Choline
