# Supplementary material for: Distinct Plasma Metabolomic and Gut Microbiome Profiles after Gestational Diabetes Mellitus Diet Treatment: Implications for Personalized Dietary Interventions
Source: Microorganisms. 2024 Jul 4;12(7):1369. doi: 10.3390/microorganisms12071369 (PMC11278888; doi:10.3390/microorganisms12071369)
Supplement: Supplementary file 1 [file microorganisms-12-01369-s001.zip › Table_S2.xlsx]

## Sheet: Table_S2
Table S2. Metabolites that were kept or removed from the analysis
Metabolite	Filter
Carnitine	included
Acetylcarnitine	included
Propionylcarnitine	included
Malonylcarnitine (Hydroxybutyrylcarnitine)	included
Butyrylcarnitine	included
Valerylcarnitine	included
Nonanoylcarnitine	included
Decanoylcarnitine	included
Tetradecenoyl-carnitine	included
Hexadecanoyl-carnitine	included
Octadecanoyl-carnitine	included
Octadecenoyl-carnitine	included
Octadecadienoyl-carnitine	included
Trigonelline	included
Trimethylamine N-oxide	included
1-Methylhistidine	included
3-Methylhistidine	included
alpha-Amino-butyric acid	included
Asymmetric dimethylarginine	included
alpha-Aminoadipic acid	included
Betaine	included
Citrulline	included
Creatinine	included
Cystine	included
Homoarginine	included
Homocysteine	included
Kynurenine	included
Methionine-Sulfoxide	included
Ornithine	included
Proline betaine	included
Sarcosine	included
Symmetric dimethylarginine	included
trans-4-Hydroxyproline	included
Taurine	included
Tryptophan betaine	included
Alanine	included
Arginine	included
Asparagine	included
Aspartic Acid	included
Cysteine	included
Glutamine	included
Glutamic Acid	included
Glycine	included
Histidine	included
Isoleucine	included
Leucine	included
Lysine	included
Methionine	included
Phenylalanine	included
Proline	included
Serine	included
Threonine	included
Tryptophan	included
Tyrosine	included
Valine	included
Cholic Acid	included
Deoxycholic acid	included
Glycocholic acid	included
Glycochenodeoxy-cholic acid	included
Glycodeoxycholic acid	included
Glycolithocholic acid	included
Glycolithocholic acid sulfate	included
Glycoursodeoxy-cholic acid	included
Taurocholic acid	included
Taurochenodeoxy-cholic acid	included
Taurodeoxycholic acid	included
Taurolithocholic acid	included
Tauromuricholic acids	included
beta-Alanine	included
gamma-Amino-butyric acid	included
Hexose	included
Aconitic acid	included
Hippuric acid	included
Ceramide (d16:1/18:0)	included
Ceramide (d16:1/20:0)	included
Ceramide (d16:1/22:0)	included
Ceramide (d16:1/23:0)	included
Ceramide (d16:1/24:0)	included
Ceramide (d18:1/14:0)	included
Ceramide (d18:1/16:0)	included
Ceramide (d18:1/18:0)	included
Ceramide (d18:1/18:1)	included
Ceramide (d18:1/20:0(OH))	included
Ceramide (d18:1/20:0)	included
Ceramide (d18:1/22:0)	included
Ceramide (d18:1/23:0)	included
Ceramide (d18:1/24:0)	included
Ceramide (d18:1/24:1)	included
Ceramide (d18:1/25:0)	included
Ceramide (d18:1/26:0)	included
Ceramide (d18:1/26:1)	included
Ceramide (d18:2/16:0)	included
Ceramide (d18:2/18:0)	included
Ceramide (d18:2/20:0)	included
Ceramide (d18:2/22:0)	included
Ceramide (d18:2/23:0)	included
Ceramide (d18:2/24:0)	included
Ceramide (d18:2/24:1)	included
Cholesteryl ester 14:0	included
Cholesteryl ester 14:1	included
Cholesteryl ester 15:0	included
Cholesteryl ester 15:1	included
Cholesteryl ester 16:0	included
Cholesteryl ester 16:1	included
Cholesteryl ester 17:0	included
Cholesteryl ester 17:1	included
Cholesteryl ester 18:0	included
Cholesteryl ester 18:1	included
Cholesteryl ester 18:2	included
Cholesteryl ester 18:3	included
Cholesteryl ester 20:1	included
Cholesteryl ester 20:3	included
Cholesteryl ester 20:4	included
Cholesteryl ester 20:5	included
Cholesteryl ester 22:2	included
Cholesteryl ester 22:5	included
Cholesteryl ester 22:6	included
p-Cresol sulfate	included
Diacylglyceride (14:1_18:1)	included
Diacylglyceride (16:0_16:1)	included
Diacylglyceride (16:0_18:1)	included
Diacylglyceride (16:0_18:2)	included
Diacylglyceride (16:0_20:3)	included
Diacylglyceride (16:1_18:1)	included
Diacylglyceride (16:1_18:2)	included
Diacylglyceride (17:0_18:1)	included
Diacylglyceride (18:1_18:1)	included
Diacylglyceride (18:1_18:2)	included
Diacylglyceride (18:1_18:3)	included
Diacylglyceride (18:1_20:0)	included
Diacylglyceride (18:1_20:1)	included
Diacylglyceride (18:1_20:2)	included
Diacylglyceride (18:1_20:3)	included
Diacylglyceride (18:1_20:4)	included
Diacylglyceride (18:2_18:2)	included
Diacylglyceride (18:2_18:3)	included
Diacylglyceride (18:2_20:0)	included
Diacylglyceride (18:2_20:4)	included
Dihexosylceramide (d18:1/14:0)	included
Dihexosylceramide (d18:1/16:0)	included
Dihexosylceramide (d18:1/18:0)	included
Dihexosylceramide (d18:1/20:0)	included
Dihexosylceramide (d18:1/22:0)	included
Dihexosylceramide (d18:1/24:0)	included
Dihexosylceramide (d18:1/24:1)	included
Dihexosylceramide (d18:1/26:0)	included
Dihydroceramide (d18:0/20:0)	included
Dihydroceramide (d18:0/22:0)	included
Dihydroceramide (d18:0/24:0)	included
Dihydroceramide (d18:0/24:1)	included
Arachidonic acid	included
Docosahexaenoic acid	included
Eicosapentaenoic acid	included
Dodecanoic acid	included
Octadecenoic acid	included
Octadecadienoate	included
Eicosadienoic acid	included
Hexosylceramide (d16:1/22:0)	included
Hexosylceramide (d16:1/24:0)	included
Hexosylceramide (d18:1/14:0)	included
Hexosylceramide (d18:1/16:0)	included
Hexosylceramide (d18:1/18:0)	included
Hexosylceramide (d18:1/18:1)	included
Hexosylceramide (d18:1/20:0)	included
Hexosylceramide (d18:1/22:0)	included
Hexosylceramide (d18:1/23:0)	included
Hexosylceramide (d18:1/24:0)	included
Hexosylceramide (d18:1/24:1)	included
Hexosylceramide (d18:1/26:0)	included
Hexosylceramide (d18:1/26:1)	included
Hexosylceramide (d18:2/16:0)	included
Hexosylceramide (d18:2/18:0)	included
Hexosylceramide (d18:2/20:0)	included
Hexosylceramide (d18:2/22:0)	included
Hexosylceramide (d18:2/23:0)	included
Hexosylceramide (d18:2/24:0)	included
Cortisol	included
Cortisone	included
Dehydroepiandro-sterone sulfate	included
Indoleacetic acid	included
Indolepropionic acid	included
Indoxyl sulfate	included
Lysophosphatidyl-choline a C14:0	included
Lysophosphatidyl-choline a C16:0	included
Lysophosphatidyl-choline a C16:1	included
Lysophosphatidyl-choline a C17:0	included
Lysophosphatidyl-choline a C18:0	included
Lysophosphatidyl-choline a C18:1	included
Lysophosphatidyl-choline a C18:2	included
Lysophosphatidyl-choline a C20:3	included
Lysophosphatidyl-choline a C20:4	included
Lysophosphatidyl-choline a C24:0	included
Lysophosphatidyl-choline a C26:0	included
Lysophosphatidyl-choline a C26:1	included
Lysophosphatidyl-choline a C28:1	included
Hypoxanthine	included
Phosphatidyl-choline aa C28:1	included
Phosphatidyl-choline aa C30:0	included
Phosphatidyl-choline aa C30:2	included
Phosphatidyl-choline aa C32:0	included
Phosphatidyl-choline aa C32:1	included
Phosphatidyl-choline aa C32:2	included
Phosphatidyl-choline aa C32:3	included
Phosphatidyl-choline aa C34:1	included
Phosphatidyl-choline aa C34:2	included
Phosphatidyl-choline aa C34:3	included
Phosphatidyl-choline aa C34:4	included
Phosphatidyl-choline aa C36:0	included
Phosphatidyl-choline aa C36:1	included
Phosphatidyl-choline aa C36:2	included
Phosphatidyl-choline aa C36:3	included
Phosphatidyl-choline aa C36:4	included
Phosphatidyl-choline aa C36:5	included
Phosphatidyl-choline aa C36:6	included
Phosphatidyl-choline aa C38:0	included
Phosphatidyl-choline aa C38:1	included
Phosphatidyl-choline aa C38:3	included
Phosphatidyl-choline aa C38:4	included
Phosphatidyl-choline aa C38:5	included
Phosphatidyl-choline aa C38:6	included
Phosphatidyl-choline aa C40:2	included
Phosphatidyl-choline aa C40:3	included
Phosphatidyl-choline aa C40:4	included
Phosphatidyl-choline aa C40:5	included
Phosphatidyl-choline aa C40:6	included
Phosphatidyl-choline aa C42:0	included
Phosphatidyl-choline aa C42:1	included
Phosphatidyl-choline aa C42:2	included
Phosphatidyl-choline aa C42:4	included
Phosphatidyl-choline aa C42:5	included
Phosphatidyl-choline aa C42:6	included
Phosphatidyl-choline ae C30:0	included
Phosphatidyl-choline ae C30:1	included
Phosphatidyl-choline ae C30:2	included
Phosphatidyl-choline ae C32:1	included
Phosphatidyl-choline ae C32:2	included
Phosphatidyl-choline ae C34:0	included
Phosphatidyl-choline ae C34:1	included
Phosphatidyl-choline ae C34:2	included
Phosphatidyl-choline ae C34:3	included
Phosphatidyl-choline ae C36:0	included
Phosphatidyl-choline ae C36:1	included
Phosphatidyl-choline ae C36:2	included
Phosphatidyl-choline ae C36:3	included
Phosphatidyl-choline ae C36:4	included
Phosphatidyl-choline ae C36:5	included
Phosphatidyl-choline ae C38:0	included
Phosphatidyl-choline ae C38:1	included
Phosphatidyl-choline ae C38:2	included
Phosphatidyl-choline ae C38:3	included
Phosphatidyl-choline ae C38:4	included
Phosphatidyl-choline ae C38:5	included
Phosphatidyl-choline ae C38:6	included
Phosphatidyl-choline ae C40:1	included
Phosphatidyl-choline ae C40:2	included
Phosphatidyl-choline ae C40:3	included
Phosphatidyl-choline ae C40:4	included
Phosphatidyl-choline ae C40:5	included
Phosphatidyl-choline ae C40:6	included
Phosphatidyl-choline ae C42:0	included
Phosphatidyl-choline ae C42:1	included
Phosphatidyl-choline ae C42:2	included
Phosphatidyl-choline ae C42:3	included
Phosphatidyl-choline ae C42:4	included
Phosphatidyl-choline ae C42:5	included
Phosphatidyl-choline ae C44:3	included
Phosphatidyl-choline ae C44:4	included
Phosphatidyl-choline ae C44:5	included
Phosphatidyl-choline ae C44:6	included
Hydroxysphingo-myelin C14:1	included
Hydroxysphingo-myelin C16:1	included
Hydroxysphingo-myelin C22:1	included
Hydroxysphingo-myelin C22:2	included
Hydroxysphingo-myelin C24:1	included
Sphingomyelin C16:0	included
Sphingomyelin C16:1	included
Sphingomyelin C18:0	included
Sphingomyelin C18:1	included
Sphingomyelin C20:2	included
Sphingomyelin C22:3	included
Sphingomyelin C24:0	included
Sphingomyelin C24:1	included
Sphingomyelin C26:0	included
Sphingomyelin C26:1	included
Triacylglyceride (14:0_32:2)	included
Triacylglyceride (14:0_34:0)	included
Triacylglyceride (14:0_34:1)	included
Triacylglyceride (14:0_34:2)	included
Triacylglyceride (14:0_34:3)	included
Triacylglyceride (14:0_35:1)	included
Triacylglyceride (14:0_35:2)	included
Triacylglyceride (14:0_36:1)	included
Triacylglyceride (14:0_36:2)	included
Triacylglyceride (14:0_36:3)	included
Triacylglyceride (14:0_36:4)	included
Triacylglyceride (14:0_38:4)	included
Triacylglyceride (14:0_38:5)	included
Triacylglyceride (16:0_28:1)	included
Triacylglyceride (16:0_28:2)	included
Triacylglyceride (16:0_30:2)	included
Triacylglyceride (16:0_32:0)	included
Triacylglyceride (16:0_32:1)	included
Triacylglyceride (16:0_32:2)	included
Triacylglyceride (16:0_32:3)	included
Triacylglyceride (16:0_33:1)	included
Triacylglyceride (16:0_33:2)	included
Triacylglyceride (16:0_34:0)	included
Triacylglyceride (16:0_34:1)	included
Triacylglyceride (16:0_34:2)	included
Triacylglyceride (16:0_34:3)	included
Triacylglyceride (16:0_34:4)	included
Triacylglyceride (16:0_35:1)	included
Triacylglyceride (16:0_35:2)	included
Triacylglyceride (16:0_35:3)	included
Triacylglyceride (16:0_36:2)	included
Triacylglyceride (16:0_36:3)	included
Triacylglyceride (16:0_36:4)	included
Triacylglyceride (16:0_36:5)	included
Triacylglyceride (16:0_36:6)	included
Triacylglyceride (16:0_37:3)	included
Triacylglyceride (16:0_38:1)	included
Triacylglyceride (16:0_38:2)	included
Triacylglyceride (16:0_38:3)	included
Triacylglyceride (16:0_38:4)	included
Triacylglyceride (16:0_38:5)	included
Triacylglyceride (16:0_38:6)	included
Triacylglyceride (16:0_38:7)	included
Triacylglyceride (16:0_40:6)	included
Triacylglyceride (16:0_40:7)	included
Triacylglyceride (16:0_40:8)	included
Triacylglyceride (16:1_28:0)	included
Triacylglyceride (16:1_30:1)	included
Triacylglyceride (16:1_32:0)	included
Triacylglyceride (16:1_32:1)	included
Triacylglyceride (16:1_32:2)	included
Triacylglyceride (16:1_33:1)	included
Triacylglyceride (16:1_34:0)	included
Triacylglyceride (16:1_34:1)	included
Triacylglyceride (16:1_34:2)	included
Triacylglyceride (16:1_34:3)	included
Triacylglyceride (16:1_36:1)	included
Triacylglyceride (16:1_36:2)	included
Triacylglyceride (16:1_36:3)	included
Triacylglyceride (16:1_36:4)	included
Triacylglyceride (16:1_36:5)	included
Triacylglyceride (16:1_38:3)	included
Triacylglyceride (16:1_38:4)	included
Triacylglyceride (16:1_38:5)	included
Triacylglyceride (17:0_32:1)	included
Triacylglyceride (17:0_34:1)	included
Triacylglyceride (17:0_34:2)	included
Triacylglyceride (17:0_34:3)	included
Triacylglyceride (17:0_36:3)	included
Triacylglyceride (17:0_36:4)	included
Triacylglyceride (17:1_32:1)	included
Triacylglyceride (17:1_34:1)	included
Triacylglyceride (17:1_34:2)	included
Triacylglyceride (17:1_34:3)	included
Triacylglyceride (17:1_36:3)	included
Triacylglyceride (17:1_36:4)	included
Triacylglyceride (17:1_36:5)	included
Triacylglyceride (17:1_38:5)	included
Triacylglyceride (17:1_38:6)	included
Triacylglyceride (17:1_38:7)	included
Triacylglyceride (17:2_34:2)	included
Triacylglyceride (17:2_34:3)	included
Triacylglyceride (17:2_36:2)	included
Triacylglyceride (17:2_36:3)	included
Triacylglyceride (17:2_36:4)	included
Triacylglyceride (17:2_38:5)	included
Triacylglyceride (17:2_38:6)	included
Triacylglyceride (17:2_38:7)	included
Triacylglyceride (18:0_30:0)	included
Triacylglyceride (18:0_30:1)	included
Triacylglyceride (18:0_32:0)	included
Triacylglyceride (18:0_32:1)	included
Triacylglyceride (18:0_32:2)	included
Triacylglyceride (18:0_34:2)	included
Triacylglyceride (18:0_34:3)	included
Triacylglyceride (18:0_36:1)	included
Triacylglyceride (18:0_36:2)	included
Triacylglyceride (18:0_36:3)	included
Triacylglyceride (18:0_36:4)	included
Triacylglyceride (18:0_36:5)	included
Triacylglyceride (18:0_38:6)	included
Triacylglyceride (18:0_38:7)	included
Triacylglyceride (18:1_26:0)	included
Triacylglyceride (18:1_28:1)	included
Triacylglyceride (18:1_30:0)	included
Triacylglyceride (18:1_30:1)	included
Triacylglyceride (18:1_30:2)	included
Triacylglyceride (18:1_31:0)	included
Triacylglyceride (18:1_32:0)	included
Triacylglyceride (18:1_32:1)	included
Triacylglyceride (18:1_32:2)	included
Triacylglyceride (18:1_32:3)	included
Triacylglyceride (18:1_33:0)	included
Triacylglyceride (18:1_33:1)	included
Triacylglyceride (18:1_33:2)	included
Triacylglyceride (18:1_33:3)	included
Triacylglyceride (18:1_34:1)	included
Triacylglyceride (18:1_34:2)	included
Triacylglyceride (18:1_34:3)	included
Triacylglyceride (18:1_34:4)	included
Triacylglyceride (18:1_35:2)	included
Triacylglyceride (18:1_35:3)	included
Triacylglyceride (18:1_36:0)	included
Triacylglyceride (18:1_36:2)	included
Triacylglyceride (18:1_36:3)	included
Triacylglyceride (18:1_36:4)	included
Triacylglyceride (18:1_36:5)	included
Triacylglyceride (18:1_36:6)	included
Triacylglyceride (18:1_38:5)	included
Triacylglyceride (18:1_38:6)	included
Triacylglyceride (18:1_38:7)	included
Triacylglyceride (18:2_28:0)	included
Triacylglyceride (18:2_30:0)	included
Triacylglyceride (18:2_30:1)	included
Triacylglyceride (18:2_31:0)	included
Triacylglyceride (18:2_32:0)	included
Triacylglyceride (18:2_32:1)	included
Triacylglyceride (18:2_32:2)	included
Triacylglyceride (18:2_33:0)	included
Triacylglyceride (18:2_33:1)	included
Triacylglyceride (18:2_33:2)	included
Triacylglyceride (18:2_34:0)	included
Triacylglyceride (18:2_34:1)	included
Triacylglyceride (18:2_34:2)	included
Triacylglyceride (18:2_34:3)	included
Triacylglyceride (18:2_34:4)	included
Triacylglyceride (18:2_35:1)	included
Triacylglyceride (18:2_35:2)	included
Triacylglyceride (18:2_35:3)	included
Triacylglyceride (18:2_36:0)	included
Triacylglyceride (18:2_36:1)	included
Triacylglyceride (18:2_36:2)	included
Triacylglyceride (18:2_36:3)	included
Triacylglyceride (18:2_36:4)	included
Triacylglyceride (18:2_36:5)	included
Triacylglyceride (18:2_38:4)	included
Triacylglyceride (18:2_38:5)	included
Triacylglyceride (18:2_38:6)	included
Triacylglyceride (18:3_30:0)	included
Triacylglyceride (18:3_32:0)	included
Triacylglyceride (18:3_32:1)	included
Triacylglyceride (18:3_33:2)	included
Triacylglyceride (18:3_34:0)	included
Triacylglyceride (18:3_34:1)	included
Triacylglyceride (18:3_34:2)	included
Triacylglyceride (18:3_34:3)	included
Triacylglyceride (18:3_35:2)	included
Triacylglyceride (18:3_36:1)	included
Triacylglyceride (18:3_36:2)	included
Triacylglyceride (18:3_36:3)	included
Triacylglyceride (18:3_36:4)	included
Triacylglyceride (18:3_38:5)	included
Triacylglyceride (18:3_38:6)	included
Triacylglyceride (20:0_32:3)	included
Triacylglyceride (20:0_32:4)	included
Triacylglyceride (20:1_30:1)	included
Triacylglyceride (20:1_32:1)	included
Triacylglyceride (20:1_32:2)	included
Triacylglyceride (20:1_32:3)	included
Triacylglyceride (20:1_34:0)	included
Triacylglyceride (20:1_34:1)	included
Triacylglyceride (20:1_34:2)	included
Triacylglyceride (20:1_34:3)	included
Triacylglyceride (20:2_32:0)	included
Triacylglyceride (20:2_32:1)	included
Triacylglyceride (20:2_34:1)	included
Triacylglyceride (20:2_34:2)	included
Triacylglyceride (20:2_34:3)	included
Triacylglyceride (20:2_34:4)	included
Triacylglyceride (20:2_36:5)	included
Triacylglyceride (20:3_32:0)	included
Triacylglyceride (20:3_32:1)	included
Triacylglyceride (20:3_32:2)	included
Triacylglyceride (20:3_34:0)	included
Triacylglyceride (20:3_34:1)	included
Triacylglyceride (20:3_34:2)	included
Triacylglyceride (20:3_34:3)	included
Triacylglyceride (20:3_36:3)	included
Triacylglyceride (20:3_36:4)	included
Triacylglyceride (20:3_36:5)	included
Triacylglyceride (20:4_30:0)	included
Triacylglyceride (20:4_32:0)	included
Triacylglyceride (20:4_32:1)	included
Triacylglyceride (20:4_32:2)	included
Triacylglyceride (20:4_33:2)	included
Triacylglyceride (20:4_34:0)	included
Triacylglyceride (20:4_34:1)	included
Triacylglyceride (20:4_34:2)	included
Triacylglyceride (20:4_34:3)	included
Triacylglyceride (20:4_35:3)	included
Triacylglyceride (20:4_36:2)	included
Triacylglyceride (20:4_36:3)	included
Triacylglyceride (20:4_36:4)	included
Triacylglyceride (20:4_36:5)	included
Triacylglyceride (20:5_34:0)	included
Triacylglyceride (20:5_34:1)	included
Triacylglyceride (20:5_34:2)	included
Triacylglyceride (20:5_36:2)	included
Triacylglyceride (20:5_36:3)	included
Triacylglyceride (22:1_32:5)	included
Triacylglyceride (22:2_32:4)	included
Triacylglyceride (22:4_32:0)	included
Triacylglyceride (22:4_32:2)	included
Triacylglyceride (22:4_34:2)	included
Triacylglyceride (22:5_32:0)	included
Triacylglyceride (22:5_32:1)	included
Triacylglyceride (22:5_34:1)	included
Triacylglyceride (22:5_34:2)	included
Triacylglyceride (22:5_34:3)	included
Triacylglyceride (22:6_32:0)	included
Triacylglyceride (22:6_32:1)	included
Triacylglyceride (22:6_34:1)	included
Triacylglyceride (22:6_34:2)	included
Triacylglyceride (22:6_34:3)	included
Trihexosylceramide (d18:1/16:0)	included
Trihexosylceramide (d18:1/18:0)	included
Trihexosylceramide (d18:1/24:1)	included
Trihexosylceramide (d18:1/26:1)	included
Trihexosylceramide (d18:1/20:0)	included
Trihexosylceramide (d18:1/22:0)	included
Choline	included
4-Methylhexa-noic acid	included
Caprylic acid	included
Capric acid	included
Undecanoic acid	included
Lauric acid	included
Acetic acid	included
Isobutyric acid	included
Isovaleric acid	included
Isocaproic acid	included
Caproic acid	included
Hydroxypropionyl-carnitine	excluded
Propenoyl-carnitine	excluded
Butenylcarnitine	excluded
Glutarylcarnitine (Hydroxyhexanoylcarnitine)	excluded
Methylglutaryl-carnitine	excluded
Hydroxyvaleryl-carnitine (Methylmalonylcarnitine)	excluded
Tiglylcarnitine	excluded
Glutaconyl-carnitine	excluded
Hexanoylcarnitine (Fumarylcarnitine)	excluded
Hexenoylcarnitine	excluded
Pimelylcarnitine	excluded
Octanoylcarnitine	excluded
Decenoylcarnitine	excluded
Decadienoyl-carnitine	excluded
Dodecanoyl-carnitine	excluded
Dodecanedioyl-carnitine	excluded
Dodecenoyl-carnitine	excluded
Tetradecanoyl-carnitine	excluded
Hydroxytetradec-enoylcarnitine	excluded
Tetradecadienoyl-carnitine	excluded
Hydroxytetradeca-dienoylcarnitine	excluded
Hydroxyhexa-decanoylcarnitine	excluded
Hexadecenoyl-carnitine	excluded
Hydroxyhexadec-enoylcarnitine	excluded
Hexadecadienoyl-carnitine	excluded
Hydroxyhexadeca-dienoylcarnitine	excluded
Hydroxyoctadec-enoylcarnitine	excluded
5-Aminovaleric acid	excluded
Acetylornithine	excluded
L-Anserine	excluded
beta-Aminobutyric acid	excluded
cis-4-Hydroxyproline	excluded
Carnosine	excluded
Dihydroxy-phenylalanine	excluded
Nitrotyrosine	excluded
Phenylacetyl-glycine	excluded
Phenylalanine betaine	excluded
Chenodeoxycholic acid	excluded
Dopamine	excluded
Histamine	excluded
Phenylethylamine	excluded
Putrescine	excluded
Serotonin	excluded
Spermidine	excluded
Spermine	excluded
Dodecanedioic acid	excluded
Tetradecanedioic acid	excluded
Lactic acid	excluded
Hydroxyglutaric acid	excluded
Succinic acid	excluded
Ceramide (d18:1/18:0(OH))	excluded
Ceramide (d18:2/14:0)	excluded
Ceramide (d18:2/18:1)	excluded
Cholesteryl ester 20:0	excluded
Cholesteryl ester 22:0	excluded
Cholesteryl ester 22:1	excluded
Diacylglyceride (14:0_14:0)	excluded
Diacylglyceride (14:0_18:1)	excluded
Diacylglyceride (14:0_18:2)	excluded
Diacylglyceride (14:0_20:0)	excluded
Diacylglyceride (14:1_20:2)	excluded
Diacylglyceride (16:0_16:0)	excluded
Diacylglyceride (16:0_20:0)	excluded
Diacylglyceride (16:0_20:4)	excluded
Diacylglyceride (16:1_18:0)	excluded
Diacylglyceride (16:1_20:0)	excluded
Diacylglyceride (17:0_17:1)	excluded
Diacylglyceride (18:0_20:0)	excluded
Diacylglyceride (18:0_20:4)	excluded
Diacylglyceride (18:1_18:4)	excluded
Diacylglyceride (18:1_22:5)	excluded
Diacylglyceride (18:1_22:6)	excluded
Diacylglyceride (18:2_18:4)	excluded
Diacylglyceride (18:3_18:3)	excluded
Diacylglyceride (18:3_20:2)	excluded
Diacylglyceride (21:0_22:6)	excluded
Diacylglyceride (22:1_22:2)	excluded
Diacylglyceride O-(14:0_18:2)	excluded
Diacylglyceride O-(16:0_18:1)	excluded
Diacylglyceride O-(16:0_20:4)	excluded
Dihexosylceramide (d18:1/26:1)	excluded
Dihydroceramide (d18:0/18:0(OH))	excluded
Dihydroceramide (d18:0/18:0)	excluded
Dihydroceramide (d18:0/26:1(OH))	excluded
Dihydroceramide (d18:0/26:1)	excluded
Myristic acid	excluded
Palmitic acid	excluded
Stearic acid	excluded
Eicosenoic acid	excluded
Eicosatrienoic acid	excluded
Abscisic acid	excluded
Indole	excluded
Lysophosphatidyl-choline a C28:0	excluded
Xanthine	excluded
Phosphatidyl-choline aa C24:0	excluded
Phosphatidyl-choline aa C26:0	excluded
Phosphatidyl-choline aa C40:1	excluded
Triacylglyceride (14:0_39:3)	excluded
Triacylglyceride (18:1_36:1)	excluded
Triacylglyceride (20:0_34:1)	excluded
Triacylglyceride (20:1_24:3)	excluded
Triacylglyceride (20:1_26:1)	excluded
Triacylglyceride (20:1_31:0)	excluded
Triacylglyceride (22:0_32:4)	excluded
Triacylglyceride (22:3_30:2)	excluded
5-Methylhexa-noic acid	excluded
Heptanoic acid	excluded
Nonanoic acid	excluded
Propionic acid	excluded
Butyric acid	excluded
2-Methylbutyric acid	excluded
Valeric acid	excluded
2-Methylvaleric acid	excluded
3-Methylvaleric acid	excluded
