# Supplementary material for: Distinct Plasma Metabolomic and Gut Microbiome Profiles after Gestational Diabetes Mellitus Diet Treatment: Implications for Personalized Dietary Interventions
Source: Microorganisms. 2024 Jul 4;12(7):1369. doi: 10.3390/microorganisms12071369 (PMC11278888; doi:10.3390/microorganisms12071369)
Supplement: Supplementary file 1 [file microorganisms-12-01369-s001.zip › Table_S3.xlsx]

## Sheet: Table_S3
Table S3. Fasting plasma measures compared by K-means group
variable	K1_mean	K1_sd	K2_mean	K2_sd	pval	padj
ogtt_fasting_glc	-0.164824	0.133142	-0.0631865	0.11242	0.0216955	0.23865
ogtt_fasting_ins	-0.042395	0.492631	-0.0528072	0.396657	0.945953	0.945953
ogtt_maternal_bmi	0.00638343	0.021135	0.013379	0.0235075	0.374762	0.769995
bfast_fasting_ffa	-0.000238906	0.483579	0.024125	0.326541	0.862104	0.945953
ogtt_Matsuda	0.102093	0.336852	0.00103246	0.302106	0.364068	0.769995
ogtt_glc_auc	-0.0912167	0.127966	-0.0349367	0.115453	0.187864	0.688836
ogtt_ins_auc	0.0442889	0.426964	0.180293	0.520784	0.419997	0.769995
ogtt_hepatic_ir	-0.0909421	0.512537	-0.144297	0.505141	0.763209	0.932811
ogtt_homa_ir	-0.160037	0.399584	-0.087882	0.315388	0.560012	0.784576
bfast_fasting_glycerol	0.0179233	0.558356	0.123442	0.512585	0.570601	0.784576
bfast_fasting_tg	0.33789	0.179573	0.169411	0.272139	0.0470448	0.258747
