# Supplementary material for: Distinct Plasma Metabolomic and Gut Microbiome Profiles after Gestational Diabetes Mellitus Diet Treatment: Implications for Personalized Dietary Interventions
Source: Microorganisms. 2024 Jul 4;12(7):1369. doi: 10.3390/microorganisms12071369 (PMC11278888; doi:10.3390/microorganisms12071369)
Supplement: Supplementary file 1 [file microorganisms-12-01369-s001.zip › Table_S4.xlsx]

## Sheet: Species_vs_Kmeans
Table S4. ANOVA of LASSO-selected species versus K-means group
Species	KTG	KGL	pval	padj
Adlercreutzia_equolifaciens	-0.043±0.076	-0.009±0.058	0.151769	0.17427
Eggerthella_unclassified	-0.04±0.091	0.012±0.095	0.116274	0.173068
Bacteroides_ovatus	0.234±0.742	-0.149±0.488	0.0787552	0.173068
Bacteroides_stercoris	-0.174±0.438	0.112±0.547	0.109297	0.173068
Bacteroides_thetaiotaomicron	0.239±0.608	-0.013±0.28	0.116614	0.173068
Bacteroides_xylanisolvens	0.112±0.262	-0.056±0.208	0.0442583	0.173068
Parabacteroides_distasonis	0.146±0.476	-0.052±0.22	0.11527	0.173068
Alistipes_shahii	0.098±0.155	-0.018±0.223	0.0947813	0.173068
Streptococcus_parasanguinis	0.024±0.047	-0.005±0.037	0.0509097	0.173068
Clostridium_citroniae	-0.009±0.039	0.016±0.039	0.0772834	0.173068
Clostridium_symbiosum	-0.026±0.054	0.024±0.109	0.117101	0.173068
Clostridiales_bacterium_1_7_47FAA	-0.012±0.046	0.012±0.046	0.140997	0.173068
Flavonifractor_plautii	-0.031±0.08	0.017±0.084	0.0997415	0.173068
Eubacterium_ramulus	-0.093±0.264	0.015±0.112	0.115671	0.173068
Eubacterium_sp_3_1_31	-0.126±0.309	0.013±0.114	0.0777958	0.173068
Ruminococcus_gnavus	-0.102±0.351	0.059±0.204	0.104599	0.173068
Ruminococcus_obeum	-0.146±0.471	0.074±0.405	0.154354	0.17427
Ruminococcus_torques	-0.176±0.461	0.193±0.448	0.0249166	0.173068
Coprococcus_catus	-0.06±0.177	0.021±0.097	0.0983753	0.173068
Dorea_formicigenerans	-0.135±0.31	0.033±0.23	0.0785798	0.173068
Dorea_longicatena	-0.064±0.218	0.028±0.131	0.134435	0.173068
Lachnospiraceae_bacterium_1_4_56FAA	-0.077±0.231	0.01±0.05	0.118876	0.173068
Lachnospiraceae_bacterium_2_1_58FAA	0.016±0.054	-0.007±0.016	0.0898376	0.173068
Lachnospiraceae_bacterium_7_1_58FAA	-0.04±0.047	-0.012±0.086	0.26562	0.26562
Roseburia_hominis	0.176±0.581	-0.16±0.611	0.114445	0.173068
Roseburia_intestinalis	-0.02±0.601	0.305±0.61	0.1299	0.173068
Oscillibacter_unclassified	-0.084±0.254	0.018±0.259	0.256066	0.263597
Ruminococcus_bromii	0.305±0.579	0.05±0.413	0.14243	0.173068
Subdoligranulum_unclassified	-0.145±0.48	0.089±0.414	0.137344	0.173068
Erysipelotrichaceae_bacterium_21_3	0.012±0.049	-0.009±0.033	0.143399	0.173068
Holdemania_filiformis	-0.046±0.104	0.007±0.055	0.0645069	0.173068
Veillonella_unclassified	-0.003±0.067	-0.045±0.095	0.163037	0.178321
Escherichia_coli	-0.392±0.687	0.014±0.149	0.0172718	0.173068
Klebsiella_unclassified	-0.034±0.078	0.006±0.044	0.0640823	0.173068
Akkermansia_muciniphila	0.089±0.708	-0.284±0.867	0.186146	0.197427
