# Supplementary material for: Distinct Plasma Metabolomic and Gut Microbiome Profiles after Gestational Diabetes Mellitus Diet Treatment: Implications for Personalized Dietary Interventions
Source: Microorganisms. 2024 Jul 4;12(7):1369. doi: 10.3390/microorganisms12071369 (PMC11278888; doi:10.3390/microorganisms12071369)
Supplement: Supplementary file 1 [file microorganisms-12-01369-s001.zip › Table_S5.xlsx]

## Sheet: Sheet1
Table S5. ANOVA of LASSO-selected KEGG gene annotations versus K-means group
compound	KTG	KGL	pval	padj
K00003	-0.079±0.389	0.17±0.471	0.109388	0.266387
K00005	-0.149±0.565	0.226±0.748	0.116794	0.266387
K00008	-0.13±0.916	0.332±0.758	0.117207	0.266387
K00012	0.175±0.361	-0.012±0.375	0.153641	0.266387
K00024	0.264±0.829	-0.169±1.331	0.278887	0.286724
K00027	-0.035±0.214	0.064±0.166	0.138826	0.266387
K00042	-0.506±1.124	0.139±1.047	0.0937691	0.266387
K00059	-0.006±0.193	0.08±0.168	0.176385	0.266387
K00065	-0.406±1.058	0.412±0.719	0.0114953	0.266387
K00068	-0.146±0.715	0.196±1.036	0.283835	0.289798
K00073	-0.362±0.964	0.096±0.39	0.0674506	0.266387
K00075	0.009±0.132	0.084±0.202	0.225376	0.269275
K00077	-0.04±0.33	0.107±0.312	0.190381	0.267496
K00111	-0.023±0.242	0.167±0.442	0.145097	0.266387
K00138	-0.875±1.238	0.007±0.828	0.0184292	0.266387
K00156	0.08±0.694	-0.348±1.249	0.243377	0.271202
K00175	0.249±0.869	-0.142±0.983	0.235701	0.270012
K00176	0.199±0.752	-0.179±0.825	0.177956	0.266387
K00177	0.188±0.748	-0.119±0.82	0.268223	0.279562
K00194	-0.187±0.676	0.207±0.788	0.133238	0.266387
K00196	-0.487±1.063	-0.021±0.861	0.166593	0.266387
K00197	-0.196±0.645	0.248±0.805	0.0914499	0.266387
K00198	-0.188±0.649	0.264±0.85	0.0983166	0.266387
K00208	0.381±0.829	-0.245±1.295	0.114067	0.266387
K00219	-0.135±0.598	0.191±0.718	0.166433	0.266387
K00239	0.361±0.635	-0.098±1.186	0.186304	0.267161
K00240	0.177±0.452	-0.034±0.562	0.24546	0.271786
K00241	0.382±0.662	-0.167±1.267	0.13817	0.266387
K00244	-0.094±0.924	0.424±1.148	0.1649	0.266387
K00254	0.233±0.723	-0.151±1.051	0.237453	0.270012
K00259	0.368±0.913	-0.249±0.908	0.0584377	0.266387
K00265	0.107±0.223	-0.016±0.228	0.121987	0.266387
K00275	0.146±0.604	-0.258±1.289	0.271516	0.282306
K00278	0.177±0.433	-0.108±0.552	0.110427	0.266387
K00297	0.079±0.211	-0.023±0.272	0.243834	0.271202
K00318	0.257±0.882	-0.158±0.954	0.20228	0.267496
K00330	0.407±0.779	-0.257±1.396	0.108865	0.266387
K00331	0.378±0.762	-0.249±1.431	0.135265	0.266387
K00337	0.294±0.789	-0.215±1.378	0.212231	0.267496
K00338	0.37±0.769	-0.273±1.358	0.112255	0.266387
K00340	0.389±0.817	-0.269±1.332	0.103445	0.266387
K00341	0.386±0.731	-0.381±1.214	0.0389039	0.266387
K00343	0.364±0.742	-0.227±1.368	0.142329	0.266387
K00346	0.394±1.128	-0.259±1.329	0.139058	0.266387
K00347	0.364±1.124	-0.232±1.328	0.174517	0.266387
K00348	0.361±1.009	-0.252±1.318	0.146995	0.266387
K00349	0.384±1.158	-0.262±1.313	0.143542	0.266387
K00350	0.402±1.1	-0.259±1.322	0.129072	0.266387
K00351	0.401±1.064	-0.261±1.293	0.119157	0.266387
K00364	-0.569±1.123	0.123±0.558	0.0250808	0.266387
K00374	-0.511±1.306	0.005±0.777	0.161681	0.266387
K00375	-0.051±0.43	0.237±0.617	0.134465	0.266387
K00385	-0.623±0.819	0.13±0.754	0.00887688	0.266387
K00389	-0.601±1.214	0.031±0.706	0.0661416	0.266387
K00407	-0.369±0.832	0.302±0.631	0.0116199	0.266387
K00425	0.25±0.649	-0.269±1.196	0.140541	0.266387
K00426	0.203±0.586	-0.191±1.187	0.249275	0.271975
K00428	0.285±0.633	-0.378±1.069	0.0418446	0.266387
K00432	0.366±0.991	-0.029±0.824	0.213501	0.267496
K00526	-0.233±0.446	0.148±0.585	0.0447543	0.266387
K00558	-0.06±0.223	0.08±0.208	0.0681015	0.266387
K00563	-0.191±0.573	0.131±0.681	0.151464	0.266387
K00564	-0.171±0.987	0.297±0.671	0.11041	0.266387
K00566	-0.056±0.379	0.172±0.491	0.148529	0.266387
K00568	-0.469±1.171	0.023±0.451	0.101414	0.266387
K00575	-0.281±1.152	0.267±0.78	0.107959	0.266387
K00595	-0.021±0.258	0.167±0.337	0.0837671	0.266387
K00600	0.102±0.21	0.012±0.113	0.119704	0.266387
K00602	0.054±0.147	-0.014±0.163	0.212503	0.267496
K00603	0.355±1.065	-0.104±1.07	0.222242	0.269275
K00605	0.187±0.585	-0.152±0.927	0.226388	0.269552
K00606	0.148±0.284	-0.064±0.365	0.0736876	0.266387
K00611	-0.074±0.419	0.149±0.569	0.213981	0.267633
K00626	0.01±0.426	0.206±0.558	0.267714	0.27928
K00627	-0.519±0.998	-0.162±0.479	0.177579	0.266387
K00633	-0.371±0.906	0.189±0.587	0.0366241	0.266387
K00634	-0.345±0.828	-0.044±0.641	0.24134	0.271202
K00641	0.422±0.922	-0.334±0.989	0.0296409	0.266387
K00647	0.484±1.096	-0.065±1.219	0.182627	0.266387
K00648	0.059±0.205	-0.027±0.163	0.18122	0.266387
K00655	-0.048±0.215	0.059±0.233	0.180863	0.266387
K00658	0.041±0.767	-0.373±0.993	0.193129	0.267496
K00661	0.063±0.202	-0.03±0.187	0.173181	0.266387
K00662	-0.214±0.839	0.129±0.624	0.180915	0.266387
K00666	0.283±1.199	-0.213±1.244	0.249066	0.271975
K00677	0.329±0.909	-0.181±1.3	0.206706	0.267496
K00681	-0.382±0.852	0.206±0.844	0.0527554	0.266387
K00684	0.477±0.67	-0.265±1.441	0.0752809	0.266387
K00688	-0.004±0.197	0.083±0.242	0.267734	0.27928
K00694	-0.26±1.069	0.295±0.963	0.122124	0.266387
K00700	-0.027±0.255	0.092±0.282	0.209972	0.267496
K00721	0.35±0.951	-0.203±1.215	0.158153	0.266387
K00737	0.056±1.126	-0.364±0.937	0.243165	0.271202
K00748	0.297±0.701	-0.15±1.139	0.192354	0.267496
K00756	-0.093±0.412	0.295±0.708	0.0687443	0.266387
K00761	-0.088±0.422	0.208±0.591	0.111122	0.266387
K00766	0.167±0.166	0.029±0.248	0.073445	0.266387
K00767	0.146±0.181	-0.028±0.28	0.0451704	0.266387
K00768	-0.022±0.245	0.12±0.315	0.162023	0.266387
K00782	0.346±1.131	-0.318±1.007	0.079839	0.266387
K00786	0.025±1.004	0.489±0.72	0.126574	0.266387
K00790	-0.038±0.191	0.086±0.253	0.12318	0.266387
K00793	0.178±0.199	-0.009±0.177	0.00677275	0.266387
K00794	0.13±0.246	-0.026±0.187	0.0430437	0.266387
K00797	-0.061±0.474	0.302±0.754	0.113779	0.266387
K00803	-0.264±1.175	0.154±0.812	0.228838	0.269552
K00812	0.322±0.783	-0.117±0.787	0.115344	0.266387
K00820	-0.014±0.201	0.074±0.161	0.161715	0.266387
K00824	0.057±0.978	0.473±0.905	0.207816	0.267496
K00836	-0.476±1.187	0.024±0.562	0.113778	0.266387
K00845	0.077±0.236	-0.026±0.219	0.199786	0.267496
K00848	0.07±0.374	-0.102±0.255	0.120286	0.266387
K00849	0.165±0.408	-0.037±0.341	0.124908	0.266387
K00854	-0.058±0.457	0.19±0.682	0.235981	0.270012
K00856	0.32±1.094	-0.188±1.247	0.222315	0.269275
K00859	0.024±0.119	0.079±0.163	0.287213	0.291533
K00864	-0.046±0.287	0.181±0.361	0.0564519	0.266387
K00867	-0.603±1.127	-0.154±0.773	0.178076	0.266387
K00868	-0.065±0.31	0.078±0.293	0.178881	0.266387
K00872	-0.159±0.399	0.18±0.636	0.0814865	0.266387
K00874	-0.027±0.34	0.167±0.199	0.0454373	0.266387
K00880	-0.454±0.92	0.311±0.987	0.0275216	0.266387
K00881	-0.415±1.119	0.055±0.81	0.164509	0.266387
K00882	-0.126±0.516	0.229±0.717	0.116154	0.266387
K00895	0.348±0.967	-0.277±1.139	0.0996312	0.266387
K00912	0.292±0.719	-0.142±1.227	0.234354	0.270012
K00925	-0.01±0.155	0.07±0.167	0.162265	0.266387
K00927	-0.036±0.148	0.029±0.138	0.197793	0.267496
K00928	-0.157±0.425	0.114±0.555	0.128651	0.266387
K00940	0.237±0.856	-0.179±0.739	0.13752	0.266387
K00941	0.015±0.137	0.101±0.232	0.212815	0.267496
K00946	0.276±0.763	-0.233±1.055	0.12593	0.266387
K00948	-0.016±0.175	0.068±0.243	0.262786	0.277386
K00949	-0.036±0.203	0.108±0.2	0.0458009	0.266387
K00950	0.207±0.592	-0.166±0.747	0.123929	0.266387
K00951	-0.053±0.415	0.205±0.657	0.195098	0.267496
K00952	-0.393±0.632	-0.073±0.749	0.195283	0.267496
K00955	0.191±0.813	-0.147±0.792	0.231493	0.269552
K00963	-0.114±0.535	0.089±0.557	0.291405	0.294183
K00965	-0.293±0.995	0.125±1.011	0.237199	0.270012
K00975	-0.03±0.469	0.228±0.659	0.210235	0.267496
K00978	-0.022±0.339	0.206±0.423	0.0999651	0.266387
K00979	0.253±0.573	-0.108±0.517	0.062383	0.266387
K00991	0.124±0.262	0.023±0.238	0.247536	0.271786
K00997	-0.219±0.474	0.18±0.625	0.0483581	0.266387
K01002	-0.017±0.545	0.36±0.875	0.153904	0.266387
K01007	-0.594±0.895	-0.084±1.045	0.142661	0.266387
K01008	-0.027±0.454	0.245±0.727	0.215552	0.268424
K01042	-0.308±0.689	0.084±0.762	0.130998	0.266387
K01046	-0.424±1.167	0.001±0.735	0.202838	0.267496
K01056	-0.014±0.149	0.069±0.166	0.140492	0.266387
K01060	0.474±1.023	-0.329±1.273	0.0554165	0.266387
K01061	-0.486±1.494	0.024±0.363	0.158852	0.266387
K01069	-0.013±0.161	0.061±0.144	0.167765	0.266387
K01071	0.382±0.982	0.041±0.682	0.241726	0.271202
K01089	0.34±0.975	-0.191±1.335	0.206501	0.267496
K01095	0.311±0.941	-0.348±1.295	0.108006	0.266387
K01126	0.094±0.304	-0.068±0.245	0.0954485	0.266387
K01129	-0.024±0.19	0.046±0.145	0.226974	0.269552
K01130	0.536±1.168	-0.2±1.398	0.111754	0.266387
K01136	0.425±1.383	-0.247±1.202	0.139619	0.266387
K01144	0.429±1.095	-0.242±1.341	0.126902	0.266387
K01155	-0.042±1.241	0.471±1.014	0.194558	0.267496
K01156	-0.125±0.715	0.227±0.615	0.132044	0.266387
K01173	0.421±1.118	-0.232±1.358	0.143168	0.266387
K01179	0.261±0.853	-0.111±0.667	0.162529	0.266387
K01181	0.571±0.78	-0.102±0.762	0.0164632	0.266387
K01186	0.197±0.711	-0.174±1.101	0.267595	0.27928
K01190	0.097±0.38	-0.106±0.401	0.143768	0.266387
K01198	0.231±0.477	-0.003±0.452	0.153613	0.266387
K01201	0.364±0.769	-0.074±0.941	0.154299	0.266387
K01205	0.311±0.966	-0.156±1.189	0.226593	0.269552
K01209	0.198±0.273	0.013±0.336	0.0932349	0.266387
K01215	-0.133±0.891	0.356±0.778	0.0978107	0.266387
K01216	0.202±0.768	-0.167±0.885	0.20976	0.267496
K01218	0.359±0.991	-0.099±1.044	0.203024	0.267496
K01222	-0.236±0.854	0.202±0.814	0.137479	0.266387
K01223	-0.188±0.587	0.259±0.685	0.052504	0.266387
K01224	0.262±0.614	0.015±0.476	0.194277	0.267496
K01226	-0.472±1.3	-0.012±0.827	0.217788	0.268424
K01232	-0.116±0.658	0.308±0.812	0.110605	0.266387
K01235	0.466±0.905	-0.244±0.73	0.0164229	0.266387
K01243	-0.033±0.231	0.072±0.248	0.21569	0.268424
K01251	0.13±0.573	-0.153±0.692	0.212707	0.267496
K01255	-0.265±0.582	0.103±0.707	0.113386	0.266387
K01270	0.156±0.368	-0.026±0.328	0.137497	0.266387
K01273	-0.043±0.305	0.115±0.237	0.0984327	0.266387
K01277	0.4±1.1	-0.258±1.345	0.135746	0.266387
K01278	0.465±1.107	-0.203±1.334	0.128632	0.266387
K01281	-0.199±0.791	0.207±0.574	0.0921164	0.266387
K01284	0.388±1.048	-0.176±1.354	0.193761	0.267496
K01295	-0.126±0.688	0.168±0.974	0.330828	0.330828
K01299	-0.125±0.656	0.309±0.79	0.0963928	0.266387
K01303	0.299±0.999	-0.129±1.038	0.233332	0.270012
K01322	0.423±1.109	-0.267±1.024	0.0691381	0.266387
K01337	0.402±1.036	-0.2±1.176	0.128652	0.266387
K01356	-0.062±0.475	0.237±0.606	0.126818	0.266387
K01372	0.237±0.773	-0.186±0.766	0.121654	0.266387
K01409	-0.081±0.22	0.082±0.192	0.0281691	0.266387
K01419	-0.31±0.955	0.207±0.835	0.102142	0.266387
K01428	-0.224±0.898	0.258±0.756	0.0983704	0.266387
K01429	-0.054±0.747	0.348±1.006	0.206793	0.267496
K01438	-0.518±1.012	0.104±1.138	0.106409	0.266387
K01443	-0.05±0.274	0.049±0.232	0.261792	0.277141
K01457	-0.268±0.863	0.533±0.885	0.012388	0.266387
K01464	-0.098±0.375	0.177±0.747	0.202901	0.267496
K01466	-0.669±0.924	0.294±0.595	0.00085049	0.266387
K01473	-0.134±0.6	0.146±0.511	0.152035	0.266387
K01480	-0.254±0.55	0.206±0.526	0.0185285	0.266387
K01483	-0.234±0.615	0.116±0.813	0.176393	0.266387
K01485	-0.092±1.084	0.4±0.841	0.145855	0.266387
K01486	-0.127±0.464	0.305±0.698	0.0474212	0.266387
K01487	-0.062±0.436	0.198±0.799	0.266662	0.279254
K01488	-0.149±0.831	0.21±0.527	0.1347	0.266387
K01489	-0.043±0.225	0.059±0.155	0.126539	0.266387
K01491	0.133±0.221	-0.063±0.335	0.0596102	0.266387
K01495	0.069±0.365	-0.066±0.29	0.237301	0.270012
K01497	-0.223±0.613	0.197±0.822	0.109288	0.266387
K01501	0.001±0.777	0.577±1.1	0.0959748	0.266387
K01507	-0.181±0.547	0.216±0.676	0.0748452	0.266387
K01520	-0.444±0.706	0.1±0.383	0.00714866	0.266387
K01525	-0.341±0.988	0.044±0.71	0.195481	0.267496
K01534	-0.006±0.199	0.107±0.226	0.13586	0.266387
K01546	0.185±0.589	-0.147±0.765	0.175431	0.266387
K01547	0.206±0.589	-0.141±0.768	0.158264	0.266387
K01548	0.21±0.581	-0.133±0.771	0.161797	0.266387
K01567	-0.027±0.576	0.234±0.633	0.224461	0.269275
K01579	0.156±0.237	-0.062±0.324	0.0367256	0.266387
K01584	-0.521±1.404	-0.05±0.797	0.22508	0.269275
K01586	-0.053±0.148	0.02±0.168	0.194232	0.267496
K01611	-0.201±0.554	0.152±0.709	0.123255	0.266387
K01613	0.128±0.246	-0.034±0.282	0.0887675	0.266387
K01620	-0.039±0.197	0.053±0.236	0.232126	0.269552
K01621	-0.032±0.71	0.284±0.684	0.198269	0.267496
K01627	0.266±0.77	-0.157±1.2	0.244756	0.271687
K01629	0.058±0.38	-0.085±0.322	0.243702	0.271202
K01638	-0.654±1.466	0.012±0.445	0.0692263	0.266387
K01643	-0.255±0.853	0.416±0.696	0.016514	0.266387
K01644	-0.379±0.784	0.323±0.652	0.00752283	0.266387
K01646	-0.25±0.865	0.393±0.642	0.0182763	0.266387
K01652	-0.041±0.272	0.105±0.262	0.123019	0.266387
K01657	0.142±0.204	-0.025±0.225	0.0330419	0.266387
K01658	0.152±0.157	0.022±0.245	0.0839313	0.266387
K01661	0.3±0.731	-0.193±1.306	0.199952	0.267496
K01666	-0.165±1.174	0.293±0.712	0.168722	0.266387
K01667	0.205±0.708	-0.361±1.281	0.135068	0.266387
K01676	0.36±0.705	-0.192±1.342	0.159116	0.266387
K01677	-0.051±0.44	0.223±0.548	0.124977	0.266387
K01678	-0.061±0.446	0.188±0.558	0.168583	0.266387
K01679	-0.305±0.746	0.077±0.645	0.119209	0.266387
K01684	-0.342±0.991	0.314±0.904	0.0523445	0.266387
K01695	0.094±0.179	-0.016±0.196	0.100778	0.266387
K01696	0.109±0.202	-0.021±0.197	0.0695073	0.266387
K01698	-0.217±0.675	0.093±0.526	0.141695	0.266387
K01699	-0.408±0.763	-0.004±0.9	0.174414	0.266387
K01708	-0.625±1.299	0.151±0.888	0.0471236	0.266387
K01709	0±0.338	0.165±0.426	0.228088	0.269552
K01715	-0.049±0.476	0.223±0.641	0.178943	0.266387
K01719	0.279±0.862	-0.159±0.751	0.123664	0.266387
K01727	-0.233±0.608	0.248±0.775	0.0573133	0.266387
K01729	0.528±1.038	-0.27±0.972	0.0275728	0.266387
K01734	-0.079±0.285	0.16±0.242	0.0127239	0.266387
K01737	0.169±0.515	-0.149±0.521	0.0857548	0.266387
K01738	0.074±0.203	-0.019±0.15	0.132224	0.266387
K01744	-0.035±0.706	0.185±0.28	0.221754	0.269275
K01745	0.374±0.971	-0.075±1.089	0.219473	0.268605
K01751	-0.187±0.373	0.213±0.641	0.0399053	0.266387
K01752	-0.072±0.258	0.046±0.212	0.151839	0.266387
K01753	-0.364±0.778	0.199±0.605	0.0235735	0.266387
K01772	-0.48±1.085	-0.081±0.666	0.195412	0.267496
K01775	-0.049±0.437	0.137±0.521	0.278213	0.286711
K01785	0.063±0.204	-0.031±0.228	0.22237	0.269275
K01787	0.345±0.879	-0.232±1.209	0.130425	0.266387
K01788	-0.139±0.522	0.166±0.697	0.167924	0.266387
K01808	0.013±0.153	0.082±0.175	0.233732	0.270012
K01810	-0.003±0.136	0.063±0.197	0.279231	0.286724
K01813	0.158±0.553	-0.254±0.61	0.0501644	0.266387
K01817	0.099±0.195	0.001±0.234	0.200913	0.267496
K01821	-0.313±0.977	0.197±0.698	0.0853364	0.266387
K01823	0.152±0.383	-0.089±0.324	0.0559735	0.266387
K01835	-0.036±0.163	0.066±0.271	0.209479	0.267496
K01839	-0.13±0.499	0.231±0.629	0.0788131	0.266387
K01845	-0.131±0.622	0.096±0.585	0.281673	0.288192
K01858	0.485±1.042	-0.217±1.308	0.0998368	0.266387
K01866	0.007±0.093	0.051±0.135	0.285933	0.290925
K01872	0.004±0.109	0.064±0.128	0.156727	0.266387
K01874	-0.006±0.108	0.055±0.194	0.284738	0.29017
K01878	-0.275±0.829	0.049±0.813	0.261579	0.277141
K01879	-0.355±0.885	0.052±0.804	0.170698	0.266387
K01881	-0.021±0.152	0.063±0.183	0.162935	0.266387
K01895	-0.725±1.078	-0.053±0.626	0.0293225	0.266387
K01902	0.118±0.646	-0.475±0.857	0.0332828	0.266387
K01903	0.109±1.124	-0.342±0.983	0.22188	0.269275
K01910	-0.143±0.79	0.18±0.67	0.205712	0.267496
K01916	-0.552±1.207	0.011±0.832	0.117471	0.266387
K01918	0.14±0.243	-0.073±0.304	0.0345388	0.266387
K01919	-0.136±0.704	0.219±0.771	0.175587	0.266387
K01926	-0.017±0.196	0.1±0.191	0.0895915	0.266387
K01941	-0.135±0.826	0.53±0.983	0.0437875	0.266387
K01962	-0.144±0.6	0.231±0.712	0.111952	0.266387
K01963	-0.132±0.637	0.18±0.777	0.218801	0.268424
K01966	0.442±1.144	-0.178±1.209	0.138496	0.266387
K01989	-0.08±0.412	0.179±0.603	0.166015	0.266387
K01991	0.351±0.995	-0.215±1.342	0.182808	0.266387
K01992	0.107±0.279	-0.066±0.264	0.0741637	0.266387
K01993	0.296±0.762	-0.164±1.274	0.22684	0.269552
K01995	-0.139±0.341	0.207±0.583	0.0498577	0.266387
K01996	-0.129±0.363	0.202±0.576	0.0616877	0.266387
K01997	-0.142±0.324	0.224±0.563	0.0321209	0.266387
K01998	-0.144±0.319	0.202±0.578	0.0457541	0.266387
K01999	-0.163±0.356	0.211±0.536	0.0263604	0.266387
K02003	-0.016±0.248	0.09±0.235	0.213663	0.267496
K02009	-0.233±0.632	0.176±0.643	0.0727764	0.266387
K02010	-0.66±1.051	0.042±0.765	0.0311412	0.266387
K02011	-0.175±0.606	0.204±0.703	0.107301	0.266387
K02012	-0.271±0.679	0.151±0.692	0.0846184	0.266387
K02014	0.318±1.102	-0.17±1.284	0.250848	0.272177
K02015	-0.072±0.263	0.034±0.194	0.189108	0.267496
K02016	-0.11±0.225	0.089±0.254	0.0232765	0.266387
K02018	-0.059±0.399	0.209±0.763	0.226961	0.269552
K02019	-0.026±0.33	0.22±0.778	0.260956	0.276941
K02020	-0.038±0.415	0.236±0.795	0.235603	0.270012
K02026	-0.106±0.485	0.125±0.551	0.210041	0.267496
K02028	-0.07±0.313	0.203±0.6	0.120995	0.266387
K02029	-0.074±0.302	0.222±0.611	0.0958567	0.266387
K02030	-0.129±0.235	0.228±0.666	0.0572209	0.266387
K02031	-0.048±0.421	0.162±0.577	0.24688	0.271786
K02032	-0.139±0.47	0.199±0.61	0.0856845	0.266387
K02033	-0.118±0.389	0.217±0.555	0.0557361	0.266387
K02034	-0.11±0.351	0.228±0.541	0.0448313	0.266387
K02035	-0.08±0.411	0.188±0.531	0.11739	0.266387
K02037	-0.036±0.226	0.073±0.246	0.192535	0.267496
K02039	-0.038±0.194	0.057±0.243	0.229285	0.269552
K02041	-0.144±0.636	0.111±0.576	0.229709	0.269552
K02042	-0.146±0.52	0.114±0.748	0.260529	0.276723
K02044	-0.171±0.54	0.269±0.436	0.0129925	0.266387
K02045	0±0.879	0.365±0.878	0.237321	0.270012
K02050	-0.095±0.386	0.142±0.556	0.169025	0.266387
K02051	-0.094±0.351	0.094±0.512	0.234766	0.270012
K02052	-0.445±0.676	0.16±0.743	0.0197355	0.266387
K02055	-0.327±1.384	0.254±0.513	0.100326	0.266387
K02056	-0.18±0.531	0.178±0.746	0.126276	0.266387
K02065	0.255±0.673	-0.23±1.16	0.160032	0.266387
K02066	0.238±0.65	-0.228±1.117	0.161947	0.266387
K02068	-0.305±1.326	0.238±0.944	0.172669	0.266387
K02071	-0.052±0.347	0.216±0.612	0.139393	0.266387
K02072	-0.079±0.336	0.201±0.621	0.126579	0.266387
K02073	-0.116±0.307	0.2±0.549	0.0547216	0.266387
K02082	-0.322±1.1	0.241±0.712	0.0801781	0.266387
K02099	-0.097±0.549	0.185±0.5	0.127293	0.266387
K02103	-0.046±0.406	0.301±0.65	0.0808085	0.266387
K02106	-0.23±1.082	0.129±0.727	0.256005	0.275049
K02108	-0.053±0.281	0.08±0.283	0.181515	0.266387
K02109	-0.055±0.272	0.075±0.275	0.18023	0.266387
K02110	-0.068±0.318	0.105±0.282	0.102982	0.266387
K02111	-0.046±0.266	0.087±0.283	0.171454	0.266387
K02112	-0.04±0.268	0.065±0.274	0.27137	0.282306
K02114	-0.074±0.328	0.071±0.31	0.194027	0.267496
K02115	-0.05±0.277	0.07±0.273	0.216247	0.268424
K02116	-0.119±0.677	0.327±0.736	0.0791079	0.266387
K02160	-0.125±0.485	0.166±0.661	0.163343	0.266387
K02188	-0.04±0.265	0.16±0.318	0.0591331	0.266387
K02189	-0.029±0.43	0.251±0.583	0.13006	0.266387
K02190	0.008±0.209	0.138±0.342	0.204463	0.267496
K02191	-0.301±1.138	0.144±0.881	0.207537	0.267496
K02197	-0.327±0.822	-0.019±0.824	0.286784	0.291329
K02198	-0.299±0.916	0.059±0.879	0.255429	0.274714
K02224	-0.024±0.268	0.171±0.334	0.074887	0.266387
K02227	-0.055±0.252	0.116±0.288	0.0791762	0.266387
K02231	-0.02±0.297	0.136±0.315	0.1522	0.266387
K02232	-0.007±0.241	0.113±0.303	0.219577	0.268605
K02233	-0.01±0.255	0.102±0.257	0.21231	0.267496
K02234	-0.458±1.082	0.139±0.443	0.0358257	0.266387
K02237	-0.047±0.403	0.189±0.599	0.200369	0.267496
K02238	-0.05±0.202	0.093±0.223	0.0626541	0.266387
K02243	-0.465±1.055	-0.001±0.72	0.13766	0.266387
K02302	-0.246±1.468	0.997±0.961	0.00549651	0.266387
K02313	-0.016±0.14	0.046±0.186	0.291888	0.294183
K02314	0.01±0.092	-0.052±0.138	0.147066	0.266387
K02315	-0.041±0.292	0.192±0.658	0.211871	0.267496
K02335	-0.016±0.134	0.044±0.167	0.265079	0.278322
K02338	-0.072±0.313	0.057±0.292	0.222681	0.269275
K02342	0.112±0.282	-0.02±0.256	0.16286	0.266387
K02348	-0.04±0.987	0.269±0.715	0.298388	0.300184
K02355	0.001±0.119	0.056±0.125	0.206348	0.267496
K02371	-0.034±0.234	0.079±0.202	0.140687	0.266387
K02372	-0.057±0.407	0.24±0.566	0.0970127	0.266387
K02377	0.241±0.647	-0.046±0.69	0.224821	0.269275
K02379	-0.339±0.544	0.184±0.825	0.0422909	0.266387
K02381	-0.418±1.346	0.131±0.822	0.15238	0.266387
K02387	-0.209±1.014	0.236±0.732	0.147217	0.266387
K02390	-0.256±1.212	0.492±1.087	0.0673527	0.266387
K02392	-0.216±1.3	0.482±1.223	0.117612	0.266387
K02395	0.314±0.761	-0.073±0.688	0.129804	0.266387
K02396	-0.044±1.07	0.401±0.895	0.196161	0.267496
K02397	-0.256±1.178	0.424±1.039	0.0837599	0.266387
K02398	-0.175±1.043	0.27±0.806	0.169726	0.266387
K02399	-0.304±1.293	0.391±1.055	0.0938319	0.266387
K02400	-0.134±1.06	0.253±0.821	0.238246	0.270183
K02401	-0.113±1.12	0.299±0.761	0.210945	0.267496
K02404	-0.104±1.23	0.43±1.167	0.205375	0.267496
K02406	-0.177±1.279	0.282±0.907	0.230278	0.269552
K02407	-0.101±1.052	0.357±0.934	0.188799	0.267496
K02410	-0.063±0.924	0.256±0.713	0.262889	0.277386
K02412	-0.117±1.079	0.263±0.767	0.238359	0.270183
K02413	-0.158±1.117	0.291±0.73	0.166586	0.266387
K02414	-0.116±1.088	0.27±0.724	0.223388	0.269275
K02415	-0.236±1.266	0.309±1.19	0.206951	0.267496
K02420	-0.104±0.998	0.367±0.967	0.173987	0.266387
K02421	-0.183±1.117	0.237±0.803	0.210988	0.267496
K02422	-0.031±1.16	0.388±0.948	0.255293	0.274714
K02424	-0.062±0.701	0.367±0.983	0.164018	0.266387
K02426	0.321±0.592	-0.205±1.291	0.154575	0.266387
K02429	0.499±0.983	-0.232±1.467	0.107508	0.266387
K02437	0.229±0.605	-0.054±0.773	0.253699	0.274189
K02439	-0.268±1.041	0.357±1.164	0.113204	0.266387
K02440	-0.018±0.642	0.244±0.688	0.26403	0.277904
K02443	-0.121±0.648	0.308±0.604	0.055066	0.266387
K02446	-0.599±0.83	0.026±1.11	0.0791716	0.266387
K02453	-0.675±1.42	0.013±0.961	0.102378	0.266387
K02460	-0.618±1.361	0.213±0.698	0.0274862	0.266387
K02466	-0.235±0.793	0.117±0.897	0.239911	0.270983
K02469	-0.013±0.149	0.072±0.217	0.205624	0.267496
K02474	0.375±0.995	-0.205±1.037	0.108898	0.266387
K02481	0.491±1.09	-0.335±1.413	0.0712768	0.266387
K02483	-0.11±0.452	0.217±0.541	0.0698507	0.266387
K02492	-0.176±0.636	0.109±0.557	0.173455	0.266387
K02495	0.087±0.239	-0.047±0.179	0.0704191	0.266387
K02510	-0.311±0.686	0.152±0.707	0.0634842	0.266387
K02517	0.267±0.803	-0.159±1.189	0.243374	0.271202
K02519	-0.008±0.118	0.04±0.105	0.218398	0.268424
K02526	-0.333±0.744	0.072±0.827	0.148383	0.266387
K02527	0.293±0.664	-0.145±1.179	0.207837	0.267496
K02529	-0.017±0.244	0.089±0.303	0.279343	0.286724
K02536	0.256±0.674	-0.132±1.137	0.251481	0.272527
K02548	0.333±0.688	-0.109±1.195	0.211962	0.267496
K02551	0.209±0.618	-0.16±0.943	0.200208	0.267496
K02557	0.288±0.8	-0.151±0.558	0.0692126	0.266387
K02564	0.07±0.31	-0.075±0.275	0.157464	0.266387
K02573	0.142±0.927	-0.354±1.169	0.189275	0.267496
K02575	-0.442±1.134	0.116±0.517	0.0648862	0.266387
K02600	0.001±0.106	0.048±0.125	0.254596	0.27451
K02626	0.28±0.882	-0.153±0.762	0.134188	0.266387
K02647	-0.026±0.471	0.213±0.616	0.222626	0.269275
K02653	0.274±1.084	-0.289±1.013	0.128323	0.266387
K02687	-0.005±0.167	0.066±0.137	0.184098	0.266402
K02744	-0.416±1.124	0.105±0.672	0.103332	0.266387
K02745	-0.327±1.156	0.255±0.61	0.0680236	0.266387
K02746	-0.315±0.94	0.083±0.685	0.162471	0.266387
K02747	-0.375±1.045	0.188±0.658	0.0640866	0.266387
K02759	-0.015±0.587	0.321±0.72	0.153784	0.266387
K02760	-0.04±0.605	0.293±0.697	0.152526	0.266387
K02770	-0.033±0.471	0.288±0.788	0.173789	0.266387
K02774	-0.176±0.848	0.243±1.127	0.241036	0.271202
K02777	-0.31±0.799	0.324±0.841	0.0327409	0.266387
K02781	-0.203±0.828	0.267±1.03	0.160412	0.266387
K02782	-0.239±0.848	0.116±0.953	0.266299	0.279254
K02783	-0.257±0.824	0.095±0.95	0.264579	0.278252
K02784	-0.112±0.433	0.202±0.542	0.0766721	0.266387
K02800	-0.165±0.652	0.141±0.709	0.204487	0.267496
K02804	-0.247±0.824	0.089±0.691	0.204294	0.267496
K02812	-0.237±1.005	0.153±1.022	0.273967	0.284163
K02813	-0.402±0.827	0.127±1.038	0.117512	0.266387
K02814	-0.317±0.913	0.142±1.054	0.191423	0.267496
K02815	-0.113±0.785	0.21±1.038	0.325062	0.325316
K02819	-0.563±1.421	0.157±1.02	0.0953727	0.266387
K02821	-0.29±0.876	0.142±0.838	0.153314	0.266387
K02822	-0.383±0.859	0.208±0.81	0.047856	0.266387
K02837	-0.046±0.202	0.051±0.168	0.13937	0.266387
K02841	-0.571±0.952	0.216±1.086	0.0342839	0.266387
K02847	-0.594±1.366	0.023±1.016	0.1408	0.266387
K02851	0.277±0.719	-0.051±0.761	0.209616	0.267496
K02856	0.513±1.054	-0.315±1.209	0.0441314	0.266387
K02864	-0.018±0.137	0.052±0.157	0.185756	0.267161
K02886	-0.022±0.211	0.069±0.192	0.201056	0.267496
K02897	0.14±0.436	-0.046±0.297	0.14993	0.266387
K02902	-0.065±0.145	0.009±0.205	0.244773	0.271687
K02904	-0.047±0.298	0.108±0.429	0.243912	0.271202
K02913	-0.111±0.257	0.03±0.221	0.0958199	0.266387
K02931	-0.016±0.127	0.071±0.148	0.0799461	0.266387
K02935	-0.006±0.148	0.06±0.143	0.200348	0.267496
K02945	0.005±0.16	0.088±0.227	0.239475	0.27085
K02954	-0.054±0.129	0.066±0.156	0.0218524	0.266387
K02963	0.007±0.131	0.086±0.221	0.228487	0.269552
K02994	-0.027±0.134	0.043±0.153	0.172055	0.266387
K03071	-0.156±0.709	0.154±0.696	0.209758	0.267496
K03072	-0.374±0.872	0.002±1.003	0.260121	0.276723
K03079	-0.288±0.751	0.38±0.679	0.010487	0.266387
K03086	-0.089±0.403	0.19±0.583	0.124468	0.266387
K03088	0.185±0.477	-0.076±0.379	0.0850122	0.266387
K03090	-0.035±0.426	0.286±0.788	0.165636	0.266387
K03091	-0.035±0.446	0.227±0.629	0.182891	0.266387
K03092	0.201±0.538	-0.096±0.639	0.159575	0.266387
K03101	-0.021±0.16	0.054±0.164	0.190713	0.267496
K03111	0.103±0.15	0.014±0.15	0.0927353	0.266387
K03117	-0.336±1.287	0.159±0.93	0.20192	0.267496
K03150	0.11±0.192	0.022±0.233	0.249756	0.27211
K03151	-0.067±0.421	0.21±0.601	0.139634	0.266387
K03183	0.365±0.765	-0.336±1.242	0.0644135	0.266387
K03187	-0.287±0.929	0.263±0.746	0.0644932	0.266387
K03188	-0.262±0.923	0.287±0.783	0.0694697	0.266387
K03189	-0.179±0.87	0.279±0.834	0.12812	0.266387
K03190	-0.164±0.851	0.261±0.809	0.147446	0.266387
K03191	-0.046±0.714	0.319±1.016	0.247939	0.271786
K03205	-0.05±0.204	0.09±0.274	0.109935	0.266387
K03208	-0.393±0.982	0.001±0.9	0.23178	0.269552
K03210	-0.007±0.131	0.061±0.131	0.143737	0.266387
K03216	-0.054±0.426	0.154±0.566	0.245919	0.271786
K03217	-0.035±0.162	0.038±0.199	0.259912	0.276723
K03218	-0.051±0.178	0.083±0.215	0.0597411	0.266387
K03269	0.363±0.885	-0.197±1.318	0.16775	0.266387
K03270	0.143±0.695	-0.128±0.694	0.266837	0.279254
K03271	0.202±0.607	-0.1±0.495	0.11981	0.266387
K03273	0.246±0.63	-0.071±0.534	0.122699	0.266387
K03299	-0.152±0.476	0.115±0.427	0.0941311	0.266387
K03300	-0.084±0.745	0.355±0.751	0.0995019	0.266387
K03303	0.212±0.662	-0.094±0.582	0.162342	0.266387
K03305	0.219±0.752	-0.204±1.37	0.29144	0.294183
K03307	0.362±0.585	-0.227±0.696	0.0132396	0.266387
K03310	-0.074±0.28	0.045±0.284	0.230896	0.269552
K03311	-0.379±0.513	0.259±0.49	0.000818988	0.266387
K03312	0.086±0.482	0.302±0.542	0.235193	0.270012
K03315	0.087±0.565	-0.144±0.486	0.209299	0.267496
K03316	-0.253±1.19	0.184±0.97	0.246297	0.271786
K03319	-0.423±0.933	0.088±1.011	0.140402	0.266387
K03321	0.183±0.492	-0.074±0.453	0.123789	0.266387
K03322	-0.283±1.422	0.269±1.095	0.209947	0.267496
K03325	0.061±0.544	-0.251±0.799	0.206114	0.267496
K03327	-0.015±0.232	0.078±0.233	0.256702	0.275049
K03328	0.232±0.571	-0.063±0.482	0.111692	0.266387
K03332	0.245±1.005	-0.154±0.882	0.227763	0.269552
K03340	0.051±0.424	-0.125±0.367	0.205125	0.267496
K03367	-0.489±1.323	0.436±0.912	0.0218079	0.266387
K03385	0.106±1.096	-0.448±0.957	0.126145	0.266387
K03386	0.271±0.687	-0.034±0.762	0.234803	0.270012
K03394	-0.007±0.361	0.199±0.332	0.0943751	0.266387
K03405	-0.559±0.919	-0.22±0.807	0.261371	0.277141
K03406	-0.239±1.05	0.417±1.09	0.0863465	0.266387
K03407	-0.168±1.084	0.286±0.756	0.16002	0.266387
K03408	-0.151±1.135	0.414±1.131	0.158425	0.266387
K03412	-0.164±1.099	0.31±0.805	0.155568	0.266387
K03415	-0.222±1.186	0.216±0.882	0.225374	0.269275
K03431	-0.046±0.396	0.229±0.623	0.146453	0.266387
K03436	-0.04±0.505	0.225±0.657	0.207207	0.267496
K03437	0.008±0.14	0.079±0.191	0.233695	0.270012
K03442	0±0.299	0.121±0.221	0.182977	0.266387
K03444	0.109±1.431	-0.436±0.838	0.174264	0.266387
K03455	0.087±0.313	-0.083±0.328	0.135545	0.266387
K03457	-0.282±0.628	0.21±0.722	0.0445859	0.266387
K03465	-0.159±1.06	0.233±0.693	0.202681	0.267496
K03466	-0.016±0.177	0.123±0.275	0.0998631	0.266387
K03469	-0.106±0.356	0.216±0.563	0.0626524	0.266387
K03474	0.263±0.735	-0.148±1.328	0.291855	0.294183
K03475	-0.229±0.804	0.193±0.774	0.130449	0.266387
K03476	-0.313±0.804	0.278±0.722	0.0313841	0.266387
K03484	-0.082±0.598	0.277±0.717	0.129848	0.266387
K03488	-0.074±0.673	0.237±0.758	0.221427	0.269275
K03495	-0.016±0.175	0.055±0.167	0.236461	0.270012
K03497	-0.05±0.305	0.11±0.298	0.136044	0.266387
K03499	-0.04±0.194	0.056±0.251	0.231258	0.269552
K03500	-0.042±0.411	0.153±0.529	0.248678	0.271786
K03501	-0.018±0.156	0.082±0.232	0.164041	0.266387
K03503	0.191±1.019	-0.198±0.655	0.186233	0.267161
K03517	0.177±0.184	-0.015±0.28	0.0282917	0.266387
K03518	-0.12±0.904	0.487±0.645	0.0291815	0.266387
K03523	-0.058±0.419	0.203±0.606	0.165357	0.266387
K03524	-0.052±0.174	0.067±0.229	0.105316	0.266387
K03525	-0.063±0.222	0.093±0.293	0.0956922	0.266387
K03529	-0.075±0.419	0.207±0.652	0.156727	0.266387
K03543	0.374±1.175	-0.325±1.355	0.123206	0.266387
K03545	-0.014±0.314	0.118±0.326	0.243511	0.271202
K03547	-0.052±0.24	0.09±0.306	0.151558	0.266387
K03556	-0.03±0.536	0.248±0.76	0.240676	0.271202
K03558	-0.015±0.306	0.11±0.2	0.159559	0.266387
K03559	0.359±0.87	-0.241±1.264	0.126798	0.266387
K03561	0.339±0.814	-0.23±1.199	0.126006	0.266387
K03563	-0.248±1.172	0.228±0.778	0.16469	0.266387
K03565	-0.02±0.133	0.067±0.168	0.112817	0.266387
K03571	-0.05±0.385	0.204±0.588	0.159817	0.266387
K03580	-0.589±0.966	0.2±1.014	0.0280209	0.266387
K03586	-0.253±0.943	0.21±0.882	0.149989	0.266387
K03588	-0.086±0.387	0.14±0.545	0.182846	0.266387
K03590	0.282±0.491	-0.067±0.476	0.0440045	0.266387
K03594	0.294±1.014	-0.107±1.025	0.263488	0.277789
K03595	0±0.082	0.052±0.162	0.263931	0.277904
K03599	-0.503±1.017	-0.001±0.773	0.111316	0.266387
K03600	-0.55±1.016	-0.018±0.794	0.0958429	0.266387
K03605	-0.037±1.506	-0.577±0.917	0.205797	0.267496
K03614	-0.034±0.192	0.033±0.133	0.237226	0.270012
K03615	-0.04±0.206	0.042±0.195	0.243433	0.271202
K03621	-0.073±0.376	0.147±0.532	0.183583	0.266402
K03623	-0.316±0.689	0.06±0.736	0.138119	0.266387
K03628	0.097±0.23	-0.03±0.275	0.162447	0.266387
K03629	-0.023±0.156	0.049±0.172	0.217581	0.268424
K03634	0.538±1.018	-0.191±1.175	0.0661803	0.266387
K03635	-0.379±0.908	0.004±0.561	0.140851	0.266387
K03636	-0.395±0.879	0.159±0.585	0.0348973	0.266387
K03637	-0.025±0.434	0.202±0.705	0.283921	0.289798
K03638	-0.548±1.106	0.068±0.663	0.052255	0.266387
K03639	-0.064±0.411	0.189±0.689	0.218492	0.268424
K03641	0.192±0.801	-0.259±1.216	0.223987	0.269275
K03642	0.429±1.631	-0.261±1.287	0.177078	0.266387
K03646	-0.39±1.059	-0.009±0.881	0.260299	0.276723
K03648	0.102±0.319	-0.035±0.242	0.165141	0.266387
K03652	-0.187±1.034	0.328±0.982	0.148282	0.266387
K03654	0.11±0.328	-0.1±0.393	0.105481	0.266387
K03660	-0.067±0.539	0.237±0.763	0.200278	0.267496
K03664	-0.022±0.157	0.052±0.155	0.180869	0.266387
K03667	-0.365±0.95	0.211±0.841	0.0700505	0.266387
K03671	0.102±0.136	0.009±0.18	0.106947	0.266387
K03705	-0.065±0.407	0.212±0.603	0.136779	0.266387
K03710	-0.033±0.397	0.161±0.538	0.25046	0.27211
K03718	0.379±0.996	-0.152±1.363	0.215412	0.268424
K03719	0.307±1.06	-0.108±1.018	0.254862	0.274565
K03738	-0.468±1.161	0.286±0.799	0.0320489	0.266387
K03739	-0.371±1.213	0.386±0.907	0.0452995	0.266387
K03740	-0.435±1.218	0.345±0.895	0.0389453	0.266387
K03742	-0.12±0.233	0.013±0.376	0.240143	0.271006
K03744	0.183±0.644	-0.165±0.604	0.114285	0.266387
K03750	-0.323±0.517	0.278±0.796	0.0164863	0.266387
K03752	0.01±0.499	0.31±0.977	0.28744	0.291533
K03753	-0.237±0.705	0.287±0.987	0.0920754	0.266387
K03756	-0.587±1.149	0.039±1.118	0.119188	0.266387
K03763	-0.055±0.376	0.214±0.617	0.147624	0.266387
K03770	0.292±0.94	-0.222±1.262	0.198554	0.267496
K03771	0.343±0.987	-0.183±1.352	0.216408	0.268424
K03781	0.278±0.556	-0.216±1.104	0.124542	0.266387
K03784	-0.125±0.472	0.218±0.731	0.125115	0.266387
K03785	-0.063±0.544	0.262±0.717	0.15576	0.266387
K03786	0.171±0.518	-0.077±0.519	0.176965	0.266387
K03797	0.131±0.356	-0.037±0.308	0.149294	0.266387
K03801	0.263±0.726	-0.143±1.335	0.297778	0.299883
K03806	-0.344±0.94	0.005±0.701	0.224137	0.269275
K03809	-0.572±0.938	0.299±0.559	0.00197999	0.266387
K03811	0.245±0.626	-0.098±0.536	0.095311	0.266387
K03814	0.408±1.009	-0.299±1.357	0.102644	0.266387
K03816	-0.014±0.179	0.102±0.336	0.234162	0.270012
K03818	0.434±0.853	-0.062±1.397	0.236212	0.270012
K03823	-0.083±0.275	0.138±0.409	0.0821776	0.266387
K03826	-0.136±0.551	0.163±0.542	0.123138	0.266387
K03827	0.253±0.803	-0.06±0.648	0.217289	0.268424
K03832	0.402±1.001	-0.197±1.299	0.150365	0.266387
K03833	-0.291±0.623	0.117±0.802	0.115143	0.266387
K03839	0.544±1.139	-0.284±1.317	0.0625679	0.266387
K03856	-0.137±0.543	0.211±0.636	0.100502	0.266387
K03885	0.414±0.971	-0.303±1.446	0.10959	0.266387
K03893	-0.308±0.66	0.278±0.811	0.0304819	0.266387
K03924	0.097±0.198	-0.033±0.376	0.236007	0.270012
K03929	0.768±1.075	-0.265±1.599	0.0396493	0.266387
K03976	-0.039±0.199	0.053±0.194	0.183899	0.266402
K03978	-0.027±0.152	0.046±0.162	0.184372	0.266402
K04023	-0.266±0.693	0.04±0.876	0.277613	0.286323
K04024	-0.19±0.604	0.15±0.81	0.186074	0.267161
K04027	-0.226±0.571	0.19±0.844	0.112011	0.266387
K04028	-0.222±0.518	0.221±0.841	0.0830941	0.266387
K04030	-0.384±0.955	0.157±0.8	0.081548	0.266387
K04031	-0.187±0.583	0.125±0.901	0.253871	0.274189
K04032	-0.311±0.871	0.041±0.508	0.150372	0.266387
K04042	-0.187±0.499	0.058±0.676	0.250947	0.272177
K04065	-0.541±1.25	-0.054±0.732	0.16537	0.266387
K04068	-0.036±0.208	0.07±0.23	0.175805	0.266387
K04070	-0.076±0.463	0.223±0.632	0.134273	0.266387
K04072	-0.082±0.521	0.268±0.712	0.12124	0.266387
K04074	-0.099±0.39	0.194±0.666	0.140414	0.266387
K04077	0.012±0.135	0.079±0.11	0.125662	0.266387
K04078	-0.014±0.167	0.063±0.134	0.146394	0.266387
K04082	-0.436±0.896	0.008±0.723	0.119164	0.266387
K04083	-0.059±0.433	0.137±0.565	0.27638	0.286134
K04084	0.325±0.778	-0.223±1.337	0.169036	0.266387
K04085	-0.054±0.341	0.131±0.317	0.113792	0.266387
K04087	-0.216±0.533	0.138±0.74	0.128361	0.266387
K04088	-0.266±0.51	0.139±0.788	0.0950689	0.266387
K04094	-0.115±0.497	0.15±0.691	0.220848	0.269275
K04477	-0.067±0.617	0.237±0.42	0.0969256	0.266387
K04485	-0.042±0.147	0.087±0.137	0.0126213	0.266387
K04487	-0.086±0.442	0.197±0.589	0.132005	0.266387
K04488	-0.099±0.409	0.22±0.611	0.0923719	0.266387
K04516	0.427±1.033	-0.225±1.321	0.126217	0.266387
K04562	-0.194±1.338	0.416±1.162	0.164727	0.266387
K04566	0.096±0.639	-0.193±0.84	0.277151	0.286182
K04567	-0.015±0.164	0.057±0.165	0.210274	0.267496
K04720	0.011±0.308	0.163±0.396	0.232121	0.269552
K04744	0.252±0.703	-0.156±1.19	0.248533	0.271786
K04751	0.259±0.331	0.022±0.357	0.056634	0.266387
K04759	-0.036±0.311	0.102±0.29	0.189236	0.267496
K04761	0.309±0.971	-0.259±1.297	0.168394	0.266387
K04769	-0.018±0.433	0.253±0.651	0.175813	0.266387
K04844	-0.302±0.79	0.373±0.86	0.0247657	0.266387
K05311	-0.222±0.768	0.176±0.925	0.189115	0.267496
K05342	-0.324±1.205	0.182±0.936	0.177199	0.266387
K05349	0.2±0.552	-0.176±0.511	0.0479238	0.266387
K05350	-0.033±0.98	0.388±0.898	0.201508	0.267496
K05352	0.289±0.502	-0.178±0.85	0.0688361	0.266387
K05366	0.151±0.285	0.029±0.322	0.259577	0.276723
K05501	-0.457±1.201	-0.013±0.802	0.206425	0.267496
K05539	-0.391±1.032	-0.031±0.707	0.237577	0.270012
K05566	-0.207±0.659	0.052±0.649	0.260534	0.276723
K05568	-0.29±0.751	0.019±0.771	0.248124	0.271786
K05569	-0.158±0.713	0.165±0.634	0.173277	0.266387
K05570	-0.262±0.66	0.083±0.587	0.117535	0.266387
K05592	0.159±0.378	-0.047±0.34	0.105764	0.266387
K05595	0.282±0.908	-0.203±1.27	0.221448	0.269275
K05601	-0.056±0.262	0.082±0.258	0.13517	0.266387
K05772	-0.226±0.91	0.112±0.584	0.198213	0.267496
K05773	-0.292±0.812	0.059±0.597	0.154761	0.266387
K05776	0.31±1.034	-0.248±1.339	0.192769	0.267496
K05786	-0.423±0.684	-0.017±0.719	0.104741	0.266387
K05796	-0.921±1.493	0±0.413	0.0148857	0.266387
K05799	-0.157±0.493	0.169±0.617	0.105925	0.266387
K05803	-0.512±1.005	-0.058±0.926	0.180569	0.266387
K05805	-0.407±1.288	0.177±0.53	0.0814931	0.266387
K05807	0.275±0.649	-0.236±1.244	0.159165	0.266387
K05810	0.121±0.175	0.014±0.205	0.117014	0.266387
K05813	-0.077±0.628	0.22±0.725	0.218643	0.268424
K05815	-0.264±0.813	0.139±0.76	0.146671	0.266387
K05822	0.082±0.398	-0.082±0.377	0.227549	0.269552
K05832	-0.081±0.387	0.2±0.627	0.139108	0.266387
K05833	-0.061±0.419	0.196±0.634	0.185757	0.267161
K05834	-0.635±1.355	-0.063±0.651	0.114699	0.266387
K05837	0.214±0.907	-0.162±0.878	0.230262	0.269552
K05839	-0.64±1.796	0.11±0.785	0.111074	0.266387
K05845	-0.446±0.732	-0.055±0.717	0.127637	0.266387
K05846	-0.59±0.897	0.039±0.81	0.0396039	0.266387
K05847	-0.427±0.9	0.009±0.7	0.121608	0.266387
K05851	-0.564±1.089	-0.178±0.769	0.234477	0.270012
K05895	-0.064±0.494	0.274±0.619	0.0943214	0.266387
K05896	-0.082±0.414	0.199±0.606	0.136294	0.266387
K05934	-0.06±0.265	0.176±0.352	0.0384644	0.266387
K05936	-0.047±0.295	0.17±0.34	0.05929	0.266387
K05964	-0.473±0.855	0.086±0.599	0.0320586	0.266387
K05970	0.448±0.948	-0.275±1.105	0.0522358	0.266387
K05985	-0.115±0.547	0.169±0.634	0.177831	0.266387
K05986	0.208±0.757	-0.15±0.576	0.12597	0.266387
K05988	0.347±1.003	-0.255±1.03	0.0967752	0.266387
K05989	0.14±0.503	-0.211±0.34	0.0211415	0.266387
K05995	-0.123±0.354	0.098±0.726	0.289073	0.292958
K06001	0.248±0.371	-0.075±0.539	0.0567557	0.266387
K06012	-0.042±0.494	0.218±0.668	0.217089	0.268424
K06016	-0.093±0.556	0.328±0.885	0.118145	0.266387
K06020	0.287±0.881	-0.101±1.051	0.260089	0.276723
K06024	-0.084±0.419	0.195±0.581	0.126581	0.266387
K06041	0.244±0.609	-0.153±1.13	0.230491	0.269552
K06042	0.014±0.451	0.277±0.6	0.168316	0.266387
K06076	0.326±1.03	-0.186±1.205	0.20026	0.267496
K06079	0.454±0.928	-0.087±1.315	0.18697	0.267496
K06113	0.42±0.797	-0.178±0.76	0.0330983	0.266387
K06142	0.304±0.966	-0.167±1.212	0.22829	0.269552
K06147	-0.054±0.424	0.206±0.636	0.182671	0.266387
K06156	-0.061±1.31	0.576±0.826	0.0927849	0.266387
K06158	0.066±0.152	-0.026±0.19	0.136463	0.266387
K06162	-0.425±1.129	0.056±0.745	0.144607	0.266387
K06163	-0.65±1.11	-0.16±0.873	0.158697	0.266387
K06164	-0.667±1.038	-0.151±0.831	0.117546	0.266387
K06165	-0.531±1.347	0.124±0.404	0.0525594	0.266387
K06167	0.318±0.694	-0.218±1.393	0.183063	0.266387
K06173	-0.019±0.233	0.085±0.264	0.239443	0.27085
K06177	0.292±0.904	-0.13±1.138	0.250141	0.27211
K06183	-0.084±0.497	0.232±0.591	0.107039	0.266387
K06189	-0.355±1.067	0.061±0.641	0.167974	0.266387
K06193	-0.637±1.161	-0.196±0.838	0.206749	0.267496
K06194	-0.073±0.781	0.296±0.667	0.14757	0.266387
K06196	-0.517±0.869	0.003±0.725	0.0663258	0.266387
K06199	0.279±0.418	-0.062±0.524	0.0485985	0.266387
K06200	0.03±0.343	0.225±0.585	0.260122	0.276723
K06204	0.259±0.669	-0.279±1.198	0.129355	0.266387
K06206	-0.218±0.544	0.21±0.515	0.0252336	0.266387
K06209	-0.047±0.459	0.253±0.575	0.109078	0.266387
K06213	-0.129±0.355	0.126±0.31	0.0329623	0.266387
K06217	-0.008±0.091	0.066±0.165	0.132929	0.266387
K06218	-0.091±0.594	0.326±0.777	0.0960798	0.266387
K06283	-0.054±0.502	0.258±0.71	0.159489	0.266387
K06284	-0.124±0.484	0.227±0.81	0.148866	0.266387
K06285	-0.302±0.508	0.094±0.655	0.0632082	0.266387
K06320	0.072±1.316	0.83±1.568	0.143539	0.266387
K06330	-0.041±0.456	0.369±0.925	0.126559	0.266387
K06333	-0.091±0.529	0.156±0.558	0.199281	0.267496
K06334	-0.153±0.639	0.145±0.51	0.141153	0.266387
K06346	-0.055±0.429	0.171±0.594	0.225268	0.269275
K06379	-0.023±0.476	0.222±0.639	0.224288	0.269275
K06381	-0.068±0.253	0.08±0.191	0.0608404	0.266387
K06382	-0.065±0.452	0.249±0.684	0.134478	0.266387
K06383	-0.007±0.453	0.217±0.671	0.276537	0.286134
K06385	-0.063±0.432	0.249±0.685	0.133385	0.266387
K06387	0.015±0.53	0.265±0.685	0.252683	0.273597
K06390	-0.057±0.442	0.218±0.604	0.149316	0.266387
K06391	-0.096±0.515	0.141±0.56	0.213291	0.267496
K06392	-0.039±0.436	0.218±0.63	0.188104	0.267496
K06393	-0.047±0.435	0.219±0.619	0.167579	0.266387
K06395	-0.13±0.505	0.191±0.627	0.116407	0.266387
K06396	-0.028±0.477	0.218±0.617	0.211705	0.267496
K06397	-0.039±0.438	0.231±0.615	0.161744	0.266387
K06398	-0.061±0.473	0.227±0.649	0.160372	0.266387
K06399	-0.061±0.458	0.231±0.623	0.139659	0.266387
K06400	-0.046±0.426	0.246±0.65	0.143609	0.266387
K06405	-0.042±0.492	0.223±0.662	0.206422	0.267496
K06406	-0.07±0.468	0.227±0.661	0.151731	0.266387
K06407	-0.06±0.469	0.235±0.642	0.145327	0.266387
K06408	-0.222±0.673	0.107±0.601	0.142813	0.266387
K06410	-0.024±0.565	0.304±0.771	0.177722	0.266387
K06411	-0.043±0.574	0.305±0.746	0.146014	0.266387
K06412	-0.012±0.509	0.241±0.648	0.224897	0.269275
K06438	-0.067±0.447	0.225±0.649	0.146312	0.266387
K06442	-0.055±0.434	0.142±0.513	0.242694	0.271202
K06603	0.001±1.269	0.494±1.146	0.243151	0.271202
K06608	0.171±0.727	-0.232±0.856	0.156603	0.266387
K06714	-0.223±0.764	0.149±0.719	0.153842	0.266387
K06726	-0.484±0.629	0.159±0.542	0.00305451	0.266387
K06859	-0.232±1.175	0.171±0.93	0.272486	0.283085
K06861	0.283±0.718	-0.169±1.236	0.218147	0.268424
K06877	-0.163±0.535	0.285±0.84	0.0818437	0.266387
K06878	0.037±0.443	0.33±0.588	0.117917	0.266387
K06880	-0.041±0.976	0.319±0.693	0.217639	0.268424
K06891	0.469±0.866	-0.076±1.445	0.206543	0.267496
K06895	-0.22±0.78	0.173±0.671	0.124548	0.266387
K06901	-0.052±0.412	0.172±0.57	0.20995	0.267496
K06920	0.08±0.513	-0.214±0.411	0.0725434	0.266387
K06925	-0.001±0.121	0.073±0.168	0.164942	0.266387
K06928	-0.278±0.749	0.248±0.863	0.0706772	0.266387
K06937	-0.2±0.634	0.341±1.044	0.0875306	0.266387
K06958	-0.049±0.39	0.206±0.486	0.107825	0.266387
K06967	-0.055±0.436	0.216±0.561	0.134464	0.266387
K06969	0.075±0.252	-0.046±0.245	0.167625	0.266387
K06972	-0.104±0.463	0.25±0.586	0.0649731	0.266387
K06990	0.393±1.049	-0.123±0.581	0.0778416	0.266387
K06999	-0.054±0.796	0.377±0.993	0.180583	0.266387
K07010	-0.133±0.485	0.161±0.507	0.0966276	0.266387
K07016	-0.055±0.592	0.281±0.642	0.126961	0.266387
K07025	-0.024±0.259	0.12±0.269	0.125102	0.266387
K07031	0.483±0.767	0.043±0.626	0.0750477	0.266387
K07048	-0.632±1.031	0.067±0.568	0.017093	0.266387
K07050	-0.268±0.541	0.244±0.752	0.0337433	0.266387
K07085	0.339±0.923	-0.195±1.283	0.184343	0.266402
K07091	0.279±0.687	-0.238±1.32	0.178289	0.266387
K07102	0.441±0.951	-0.27±1.495	0.119076	0.266387
K07107	0.191±0.314	-0.064±0.417	0.0581753	0.266387
K07114	0.296±0.759	-0.243±1.126	0.122007	0.266387
K07115	-0.052±0.85	-0.474±0.96	0.190048	0.267496
K07122	-0.302±1.021	0.064±0.689	0.220629	0.269275
K07130	-0.342±0.904	0.049±0.642	0.150272	0.266387
K07154	0.276±0.555	-0.109±0.509	0.0434056	0.266387
K07165	0.496±1.232	-0.249±1.402	0.114778	0.266387
K07171	-0.11±0.402	0.057±0.468	0.281496	0.288192
K07172	-0.468±1.037	0.063±0.546	0.0632202	0.266387
K07219	-0.328±0.883	0.035±0.519	0.144715	0.266387
K07221	0.5±1.049	-0.271±1.427	0.089483	0.266387
K07258	-0.107±0.43	0.2±0.622	0.112941	0.266387
K07259	0.354±0.916	-0.072±1.247	0.27614	0.286134
K07260	-0.211±0.657	0.13±0.492	0.09249	0.266387
K07263	0.273±0.921	-0.268±1.147	0.146566	0.266387
K07264	-0.431±0.903	-0.004±1.127	0.241779	0.271202
K07271	0.153±0.336	-0.068±0.378	0.0857621	0.266387
K07277	0.273±0.73	-0.167±1.115	0.196711	0.267496
K07284	-0.071±0.511	0.186±0.708	0.24566	0.271786
K07305	-0.178±1.109	0.376±0.933	0.123394	0.266387
K07306	-0.583±1.094	0.037±0.969	0.0897024	0.266387
K07307	-0.442±1.231	0.09±0.828	0.142248	0.266387
K07308	-0.446±0.965	-0.057±0.638	0.166917	0.266387
K07313	-0.07±0.611	0.394±0.718	0.0544597	0.266387
K07316	-0.177±0.611	0.218±0.65	0.0803299	0.266387
K07319	-0.839±1.277	0.023±0.859	0.0250973	0.266387
K07321	-0.179±0.626	0.32±0.857	0.0676691	0.266387
K07322	0.373±1.086	-0.171±1.369	0.21781	0.268424
K07335	-0.178±0.417	0.168±0.517	0.0433642	0.266387
K07341	0.192±0.436	-0.066±0.271	0.0425204	0.266387
K07343	-0.278±0.766	0.038±0.739	0.231468	0.269552
K07386	0.412±1.074	-0.144±1.2	0.169465	0.266387
K07393	-0.311±0.756	0.219±0.889	0.0748326	0.266387
K07399	0.339±0.972	-0.32±1.263	0.105657	0.266387
K07402	-0.007±0.366	0.245±0.771	0.253387	0.274128
K07404	-0.03±0.551	0.183±0.396	0.199355	0.267496
K07405	0.451±0.965	-0.277±1.275	0.0760983	0.266387
K07406	-0.253±0.759	0.078±0.695	0.195438	0.267496
K07407	0.171±0.296	-0.05±0.237	0.0215435	0.266387
K07445	0.288±0.6	-0.318±1.533	0.158895	0.266387
K07451	-0.356±0.684	0.117±0.596	0.0391207	0.266387
K07454	-0.182±0.81	0.171±0.607	0.155528	0.266387
K07455	0.021±0.571	-0.273±0.625	0.166711	0.266387
K07456	-0.026±0.17	0.071±0.172	0.108652	0.266387
K07461	-0.083±0.42	0.281±0.588	0.0514036	0.266387
K07467	-0.084±0.573	0.295±0.707	0.102152	0.266387
K07469	-0.134±0.603	0.196±0.902	0.231541	0.269552
K07473	-0.044±0.516	0.253±0.688	0.173966	0.266387
K07480	-0.603±1.298	-0.053±0.629	0.113751	0.266387
K07483	-0.122±0.417	0.208±0.501	0.0484895	0.266387
K07485	0.083±0.489	-0.177±0.704	0.231803	0.269552
K07486	-0.104±0.244	0.188±0.42	0.0229051	0.266387
K07488	0.399±0.864	0.037±0.976	0.267254	0.27928
K07491	-0.039±0.374	0.186±0.477	0.143892	0.266387
K07494	-0.195±0.687	0.378±0.589	0.0132876	0.266387
K07497	-0.103±0.294	0.172±0.5	0.0691457	0.266387
K07505	-0.488±0.697	0.388±0.653	0.000658893	0.266387
K07507	0.094±0.306	-0.076±0.298	0.110675	0.266387
K07568	0.097±0.193	0.004±0.198	0.178376	0.266387
K07571	-0.119±0.571	0.181±0.735	0.203052	0.267496
K07574	-0.073±0.379	0.237±0.645	0.109094	0.266387
K07638	-0.282±1.21	0.199±0.686	0.152692	0.266387
K07642	-0.127±0.788	0.263±0.822	0.171769	0.266387
K07659	-0.489±1.085	0.153±0.535	0.0307565	0.266387
K07666	-0.219±1.074	0.213±0.636	0.154038	0.266387
K07668	-0.32±0.74	0.089±0.762	0.125099	0.266387
K07699	-0.069±0.447	0.195±0.657	0.192695	0.267496
K07706	-0.061±0.517	0.248±0.815	0.211821	0.267496
K07707	-0.25±0.717	0.116±0.89	0.204433	0.267496
K07708	-0.348±1.233	0.159±0.524	0.114427	0.266387
K07717	-0.3±0.707	0.186±0.626	0.0415852	0.266387
K07719	-0.179±0.688	0.165±0.573	0.121054	0.266387
K07723	-0.115±0.689	0.155±0.442	0.174516	0.266387
K07724	-0.569±1.491	0.168±0.647	0.0609515	0.266387
K07727	-0.061±0.313	0.188±0.35	0.0382199	0.266387
K07733	-0.449±1.541	0.311±0.884	0.0798246	0.266387
K07735	0.248±0.708	-0.21±1.308	0.231201	0.269552
K07738	-0.037±0.422	0.144±0.517	0.281247	0.288192
K07741	-0.185±0.752	0.31±0.894	0.0959607	0.266387
K07746	0.323±0.906	-0.027±0.928	0.277253	0.286182
K07775	-0.325±0.994	0.35±0.77	0.0327978	0.266387
K07783	0.354±1.256	-0.239±1.446	0.218086	0.268424
K07792	-0.708±0.937	-0.135±1.074	0.11233	0.266387
K07793	-0.171±0.886	0.278±0.64	0.0957066	0.266387
K07794	-0.247±0.86	0.255±0.647	0.0609324	0.266387
K07795	-0.308±1.119	0.22±0.786	0.116061	0.266387
K07800	-0.196±0.814	0.192±0.547	0.106853	0.266387
K07803	-0.48±1.178	0.018±0.694	0.133634	0.266387
K07813	-0.055±0.804	0.302±0.838	0.218369	0.268424
K07814	-0.058±0.402	0.16±0.622	0.249994	0.27211
K07862	-0.214±0.454	0.204±0.718	0.0585586	0.266387
K08092	-0.356±0.86	0.278±0.96	0.0542498	0.266387
K08093	-0.104±0.772	0.235±0.995	0.285633	0.290851
K08138	0.382±1.137	-0.237±1.313	0.157969	0.266387
K08156	0.396±0.943	-0.221±1.118	0.0972017	0.266387
K08177	-0.26±0.42	0.132±0.612	0.0422096	0.266387
K08191	0.374±0.865	-0.186±1.362	0.175434	0.266387
K08218	0.39±1.063	-0.246±1.338	0.142698	0.266387
K08223	0.482±0.989	-0.322±1.116	0.0359089	0.266387
K08259	-0.498±0.994	-0.111±0.921	0.24865	0.271786
K08289	0.362±0.912	-0.202±1.12	0.124122	0.266387
K08302	-0.648±1.26	0.226±0.787	0.0187844	0.266387
K08303	-0.007±0.133	0.05±0.115	0.193212	0.267496
K08307	0.323±0.997	-0.239±1.304	0.177038	0.266387
K08309	-0.128±0.539	0.323±0.789	0.0673669	0.266387
K08322	-0.432±1.176	0.39±0.895	0.0269931	0.266387
K08323	-0.352±0.895	0.272±0.874	0.0493012	0.266387
K08384	-0.044±0.518	0.216±0.752	0.262466	0.277386
K08483	-0.102±0.505	0.163±0.518	0.144664	0.266387
K08591	-0.026±0.359	0.18±0.583	0.239582	0.27085
K08641	0.164±0.465	-0.175±0.867	0.183001	0.266387
K08676	0.449±1.297	-0.179±1.396	0.188655	0.267496
K08678	0.339±0.978	-0.329±1.26	0.100945	0.266387
K08722	-0.154±0.641	0.222±0.638	0.0991035	0.266387
K08986	-0.023±0.538	0.275±0.692	0.18007	0.266387
K09002	-0.018±0.566	0.247±0.638	0.216673	0.268424
K09011	0.546±1.185	-0.278±1.33	0.0689863	0.266387
K09014	0.192±0.435	-0.01±0.407	0.173753	0.266387
K09015	0.342±0.752	-0.194±1.07	0.109653	0.266387
K09457	0.179±0.584	-0.132±0.542	0.117885	0.266387
K09516	0.652±1.208	-0.085±1.24	0.0915703	0.266387
K09612	-0.401±1.025	0.242±0.789	0.0468022	0.266387
K09680	0.438±1.06	-0.096±1.17	0.178438	0.266387
K09684	-0.167±0.571	0.131±0.563	0.137245	0.266387
K09685	-0.287±0.88	0.125±0.658	0.128417	0.266387
K09690	0.006±0.465	0.261±0.526	0.149867	0.266387
K09691	-0.029±0.364	0.189±0.557	0.198893	0.267496
K09692	-0.116±0.613	0.143±0.615	0.230409	0.269552
K09693	-0.074±0.593	0.349±0.692	0.0693455	0.266387
K09696	-0.454±0.986	0.476±0.826	0.00525307	0.266387
K09697	-0.577±1.125	0.437±0.758	0.00368727	0.266387
K09748	-0.018±0.155	0.07±0.154	0.111111	0.266387
K09761	-0.035±0.177	0.062±0.172	0.11716	0.266387
K09772	-0.059±0.356	0.193±0.583	0.151477	0.266387
K09773	-0.316±0.714	0.054±1.005	0.237404	0.270012
K09789	0.326±1.248	-0.196±1.308	0.246627	0.271786
K09808	0.377±0.851	-0.245±1.355	0.130993	0.266387
K09809	-0.051±0.73	0.293±0.822	0.212782	0.267496
K09810	0.338±0.991	-0.258±1.243	0.139459	0.266387
K09812	-0.036±0.185	0.059±0.157	0.116089	0.266387
K09889	-0.463±1.278	0.087±1.053	0.178644	0.266387
K09936	-0.179±0.554	0.18±0.605	0.0838269	0.266387
K10009	-0.046±0.68	0.349±0.972	0.190972	0.267496
K10026	0.194±0.522	-0.186±0.494	0.0372116	0.266387
K10039	-0.282±0.483	0.246±0.758	0.0255	0.266387
K10040	-0.25±0.445	0.332±0.6	0.00365131	0.266387
K10112	-0.043±0.469	0.221±0.634	0.188608	0.267496
K10120	-0.147±0.799	0.372±0.793	0.0679366	0.266387
K10121	-0.192±0.611	0.215±0.654	0.0731148	0.266387
K10122	-0.15±0.657	0.228±0.697	0.116892	0.266387
K10192	-0.348±0.709	0.358±0.932	0.0210347	0.266387
K10193	-0.166±0.835	0.369±0.959	0.0974205	0.266387
K10194	-0.232±0.828	0.332±0.964	0.081643	0.266387
K10200	-0.133±0.524	0.318±0.901	0.094916	0.266387
K10201	-0.124±0.692	0.193±1.014	0.309372	0.310098
K10202	-0.187±0.576	0.359±0.884	0.047079	0.266387
K10213	-0.664±0.935	0.227±0.669	0.00279401	0.266387
K10218	-0.033±0.611	0.456±1.096	0.131691	0.266387
K10254	-0.057±0.398	0.219±0.618	0.142337	0.266387
K10440	-0.518±0.647	0.135±0.658	0.00684461	0.266387
K10441	-0.467±0.703	0.114±0.647	0.0175421	0.266387
K10532	0.463±1.236	-0.255±1.203	0.0973657	0.266387
K10536	0.268±0.332	-0.01±0.385	0.0340037	0.266387
K10543	-0.219±0.701	0.086±0.784	0.247168	0.271786
K10555	-0.475±0.987	0.043±1.049	0.152583	0.266387
K10558	-0.43±1.04	0.016±1.118	0.242026	0.271202
K10559	-0.427±0.963	0.206±1.011	0.0734534	0.266387
K10670	-0.324±0.671	0.001±0.748	0.198114	0.267496
K10672	-0.295±0.594	0.07±0.811	0.155146	0.266387
K10708	-0.146±0.961	0.661±0.795	0.0115218	0.266387
K10709	-0.222±0.644	0.359±0.82	0.03172	0.266387
K10710	-0.068±0.516	0.325±0.665	0.0691918	0.266387
K10778	-0.01±1.347	-0.5±1.082	0.247683	0.271786
K10793	-0.259±0.673	0.033±0.689	0.224887	0.269275
K10794	-0.275±0.67	0.056±0.66	0.159219	0.266387
K10795	-0.229±0.674	0.042±0.599	0.223513	0.269275
K10820	-0.169±0.583	0.118±0.721	0.2192	0.268605
K10822	-0.209±0.625	0.183±0.781	0.123924	0.266387
K10823	-0.061±0.498	0.231±0.702	0.181566	0.266387
K10824	-0.375±1.226	0.184±0.83	0.1229	0.266387
K10907	-0.051±0.521	0.17±0.579	0.256386	0.275049
K10974	-0.238±0.605	0.219±0.877	0.0958374	0.266387
K11069	-0.215±0.385	0.173±0.55	0.0272232	0.266387
K11070	-0.012±0.17	0.067±0.188	0.218419	0.268424
K11071	-0.171±0.398	0.192±0.538	0.0364649	0.266387
K11103	-0.426±1.111	0.117±0.56	0.0724786	0.266387
K11105	0.144±0.51	-0.063±0.472	0.228911	0.269552
K11145	-0.091±0.434	0.218±0.596	0.101552	0.266387
K11175	-0.016±0.159	0.072±0.188	0.159298	0.266387
K11202	-0.838±1.434	0.132±0.774	0.0166803	0.266387
K11203	-0.439±1.258	0.267±1.055	0.0844552	0.266387
K11206	0.033±0.799	0.555±1.058	0.123048	0.266387
K11209	-0.779±1.537	0.105±0.63	0.0293176	0.266387
K11214	-0.117±0.566	0.207±0.803	0.194928	0.267496
K11249	-0.25±0.723	0.154±0.723	0.115636	0.266387
K11358	0.007±0.455	0.273±0.641	0.184066	0.266402
K11381	0.419±1.377	-0.348±1.012	0.0704785	0.266387
K11392	-0.286±1.224	0.818±1.031	0.00752727	0.266387
K11473	-0.494±1.027	-0.023±0.642	0.111647	0.266387
K11477	-0.541±1.024	0.129±1.038	0.0692388	0.266387
K11534	-0.41±1.58	0.251±0.774	0.11886	0.266387
K11645	0.486±1.252	-0.044±1.319	0.242435	0.271202
K11689	-0.289±0.919	0.066±0.593	0.182665	0.266387
K11720	0.227±0.624	-0.169±1.185	0.25046	0.27211
K11752	0.159±0.191	-0.035±0.196	0.00670667	0.266387
K11784	0.32±1.07	-0.051±0.971	0.298549	0.300184
K11928	-0.042±0.476	0.249±0.69	0.174101	0.266387
K11939	-0.233±0.999	0.153±0.694	0.192436	0.267496
K12056	-0.392±1.343	0.338±0.831	0.0601153	0.266387
K12058	-0.509±1.232	0.314±0.829	0.0266387	0.266387
K12060	-0.614±1.177	0.279±0.799	0.0130114	0.266387
K12061	-0.659±1.203	0.282±0.775	0.00935749	0.266387
K12063	0.323±0.965	-0.151±1.378	0.266424	0.279254
K12065	-0.528±1.16	0.4±0.75	0.00811548	0.266387
K12072	-0.297±1.25	0.307±0.838	0.101732	0.266387
K12111	-0.548±1.057	0.05±0.9	0.0844808	0.266387
K12139	0.069±0.566	-0.269±0.893	0.211255	0.267496
K12251	0.252±0.359	-0.018±0.422	0.0565205	0.266387
K12267	0.085±0.647	-0.222±0.426	0.105611	0.266387
K12269	0.502±1.419	-0.003±1.242	0.276778	0.286153
K12297	-0.275±0.898	0.087±0.924	0.258599	0.276723
K12308	0.195±0.254	0.031±0.258	0.0729307	0.266387
K12373	0.39±0.704	-0.142±0.962	0.0821923	0.266387
K12452	-0.127±0.65	0.297±0.64	0.0658152	0.266387
K12506	-0.177±0.765	0.293±0.849	0.104078	0.266387
K12527	-0.098±0.423	0.15±0.861	0.316098	0.316592
K12574	-0.066±0.379	0.193±0.593	0.150921	0.266387
K12940	-0.192±0.777	0.187±0.809	0.17703	0.266387
K12941	-0.211±0.554	0.345±0.697	0.0170341	0.266387
K12972	-0.379±1.085	0.148±0.879	0.126732	0.266387
K12990	-0.333±1.204	0.16±0.94	0.1886	0.267496
K12995	0.395±0.986	-0.034±1.229	0.27983	0.286994
K13002	0.232±1.07	-0.224±1.155	0.246322	0.271786
K13012	-0.083±0.594	0.241±0.715	0.167738	0.266387
K13015	-0.189±1.043	0.176±0.908	0.284215	0.289867
K13043	0.508±1.184	-0.223±1.385	0.113819	0.266387
K13075	-0.339±0.942	0.146±0.931	0.143718	0.266387
K13256	-0.317±0.953	0.131±0.721	0.128822	0.266387
K13378	0.359±0.952	-0.284±1.32	0.122722	0.266387
K13479	-0.149±0.429	0.124±0.739	0.213252	0.267496
K13626	-0.152±1.164	0.34±0.78	0.150455	0.266387
K13628	-0.416±0.898	0.003±0.711	0.138655	0.266387
K13652	0.369±1.291	-0.234±1.318	0.190545	0.267496
K13771	-0.093±0.857	0.332±0.734	0.129148	0.266387
K13787	0.324±0.822	-0.152±0.861	0.111836	0.266387
K13818	-0.123±0.583	0.28±0.655	0.0707125	0.266387
K13889	-0.264±0.676	0.291±0.979	0.0711811	0.266387
K13890	-0.203±0.679	0.254±1.005	0.141992	0.266387
K13891	-0.248±0.704	0.282±0.979	0.0871871	0.266387
K13921	-0.162±0.661	0.225±0.971	0.196002	0.267496
K13922	-0.105±0.542	0.22±0.97	0.254238	0.274354
K13927	-0.123±1.101	0.573±0.754	0.0362313	0.266387
K13929	-0.373±1.091	0.083±1.236	0.269285	0.280441
K13985	0.249±0.816	-0.302±1.016	0.0969259	0.266387
K14048	-0.295±0.902	0.23±0.523	0.0411293	0.266387
K14058	-0.04±0.341	0.124±0.293	0.140012	0.266387
K14059	-0.031±0.378	0.218±0.558	0.149239	0.266387
K14089	-0.46±1.209	0.142±0.952	0.113835	0.266387
K14138	-0.19±0.653	0.242±0.806	0.101536	0.266387
K14188	-0.33±0.862	0.242±0.884	0.0673006	0.266387
K14379	0.465±1.142	-0.098±1.494	0.236356	0.270012
K14415	0.198±1.01	-0.323±0.895	0.121519	0.266387
K14445	0.466±1.156	-0.404±1.366	0.0575218	0.266387
K14540	-0.028±0.447	0.226±0.631	0.196384	0.267496
K14591	-0.63±0.943	0.31±0.651	0.0016496	0.266387
K14623	0.415±0.66	-0.057±0.671	0.0484469	0.266387
K14652	0.214±0.262	-0.034±0.206	0.00420964	0.266387
K14665	-0.401±1.148	0.025±1.132	0.286594	0.291329
K14742	-0.002±0.141	0.072±0.175	0.197812	0.267496
K14761	-0.08±0.44	0.21±0.595	0.125596	0.266387
K14977	-0.373±0.793	0.255±0.49	0.00787142	0.266387
K15023	-0.152±0.635	0.286±0.909	0.123511	0.266387
K15024	-0.107±0.462	0.201±0.641	0.126659	0.266387
K15256	-0.106±0.693	-0.566±0.969	0.130882	0.266387
K15530	0.695±1.276	-0.181±1.306	0.0585275	0.266387
K15532	0.202±0.656	-0.127±0.62	0.143383	0.266387
K15534	-0.514±1.077	-0.003±0.865	0.134458	0.266387
K15551	-0.69±1.412	-0.084±1.067	0.16378	0.266387
K15553	-0.451±0.877	0.355±0.845	0.0105967	0.266387
K15554	-0.399±1.294	0.212±0.756	0.0948206	0.266387
K15583	-0.196±0.727	0.374±0.915	0.0572824	0.266387
K15584	-0.509±1.102	0.18±0.813	0.04371	0.266387
K15585	-0.628±1.014	0.232±0.79	0.00892658	0.266387
K15586	-0.378±1.164	0.095±0.805	0.171036	0.266387
K15600	-0.198±0.68	0.359±0.746	0.0317489	0.266387
K15635	0.149±0.436	-0.114±0.481	0.108063	0.266387
K15669	0.519±1.031	0.04±0.905	0.159259	0.266387
K15725	0.372±1.487	-0.274±1.132	0.159744	0.266387
K15726	0.469±1.478	-0.327±1.077	0.0784056	0.266387
K15727	0.414±1.34	-0.409±1.019	0.0499412	0.266387
K15738	0.12±0.417	-0.004±0.261	0.298825	0.300184
K15773	-0.81±1.518	0.307±0.716	0.00773635	0.266387
K15789	0.308±1.172	-0.208±1.247	0.228145	0.269552
K15856	-0.362±1.402	0.499±1.071	0.0505036	0.266387
K15866	-0.314±0.982	0.08±1.073	0.278658	0.286724
K15876	0.203±1.437	-0.357±1.058	0.19994	0.267496
K15898	0.366±1.408	-0.29±1.246	0.159757	0.266387
K15921	0.549±0.513	0.103±1.136	0.167962	0.266387
K15923	0.279±0.62	-0.175±0.717	0.0607982	0.266387
K15924	0.192±0.809	-0.256±0.787	0.113357	0.266387
K15973	-0.162±0.672	0.226±0.565	0.0767044	0.266387
K16012	-0.045±0.684	0.351±0.81	0.140068	0.266387
K16052	-0.311±0.753	0.117±0.619	0.0779777	0.266387
K16053	0.346±1.005	-0.231±1.337	0.174246	0.266387
K16055	0.384±1.35	-0.164±1.079	0.197601	0.267496
K16066	0.353±1.057	-0.165±1.461	0.256813	0.275049
K16203	-0.146±0.614	0.204±0.819	0.178598	0.266387
K16211	0.562±1.173	-0.224±1.491	0.104434	0.266387
K16212	0.24±0.785	-0.081±0.616	0.190391	0.267496
K16214	-0.126±0.818	0.297±0.967	0.184871	0.266597
K16248	-0.053±0.716	0.471±0.906	0.0763092	0.266387
K16264	0.31±1.308	-0.306±0.903	0.114212	0.266387
K16363	0.433±0.907	-0.248±1.396	0.112176	0.266387
K16785	-0.058±0.417	0.213±0.637	0.164456	0.266387
K16786	-0.08±0.473	0.216±0.564	0.114193	0.266387
K16787	-0.061±0.459	0.21±0.552	0.136096	0.266387
K16788	-0.581±0.857	0.052±0.71	0.0248501	0.266387
K16789	-0.109±0.436	0.3±0.682	0.0519715	0.266387
K16898	-0.057±0.412	0.217±0.633	0.156361	0.266387
K16899	-0.068±0.289	0.211±0.449	0.0452725	0.266387
K16923	-0.23±0.543	0.107±0.83	0.184528	0.266402
K16924	-0.156±0.572	0.194±1.15	0.290511	0.29395
K16926	-0.114±0.515	0.257±0.64	0.0770807	0.266387
K16927	-0.252±0.559	0.16±0.779	0.0941002	0.266387
K16950	-0.568±0.826	0.043±0.809	0.0378169	0.266387
K16951	-0.608±0.864	0.068±0.823	0.0264719	0.266387
K16959	-0.033±0.459	0.371±1.136	0.20492	0.267496
K17103	0.165±0.282	-0.031±0.318	0.0692679	0.266387
K17195	-0.263±1.033	0.282±0.997	0.128987	0.266387
K17203	-0.2±0.646	0.147±1.113	0.291269	0.294183
K17204	-0.186±0.738	0.196±1.068	0.246442	0.271786
K17218	0.418±0.841	-0.139±0.898	0.0741099	0.266387
K17320	0.028±0.434	0.261±0.742	0.289459	0.293117
K17465	-0.198±0.692	0.183±0.981	0.212076	0.267496
K17472	0.129±1.106	-0.256±0.837	0.256644	0.275049
K17609	0.371±1.018	-0.271±1.318	0.129526	0.266387
K17624	-0.398±1.083	0.38±0.766	0.0196797	0.266387
K17680	0.607±1.121	-0.222±1.26	0.0542471	0.266387
K17686	-0.027±0.224	0.082±0.196	0.141511	0.266387
K17723	-0.307±0.5	0.229±0.702	0.0179419	0.266387
K18013	-0.049±0.591	0.308±0.652	0.108841	0.266387
K18120	-0.125±0.587	0.07±0.502	0.303274	0.304223
K18197	0.538±0.929	-0.184±0.76	0.0179865	0.266387
K18214	-0.373±1.022	0.198±0.766	0.0717618	0.266387
K18234	0.34±0.661	0.02±0.742	0.199124	0.267496
K18285	0.373±1.04	0±1.007	0.299013	0.300184
K18320	-0.983±1.746	0.186±0.997	0.0194186	0.266387
K18330	0.391±1.064	-0.229±1.164	0.119332	0.266387
K18349	-0.038±0.559	0.264±0.688	0.177849	0.266387
K18471	-0.266±0.959	0.406±0.951	0.0497813	0.266387
K18697	0.382±0.692	-0.346±1.63	0.116176	0.266387
K18702	-0.172±0.796	0.499±0.777	0.0189674	0.266387
K18814	-0.201±0.647	0.145±0.872	0.208606	0.267496
K18837	-0.748±1.743	0.001±0.532	0.0850938	0.266387
K18866	-0.226±0.71	0.11±0.775	0.20348	0.267496
K18907	-0.296±0.672	0.045±0.893	0.228106	0.269552
K18918	-0.188±0.427	0.222±0.65	0.0428612	0.266387
K18928	0.414±1.126	-0.258±1.174	0.10115	0.266387
K18929	0.445±1.128	-0.281±1.056	0.0620843	0.266387
K19002	-0.404±0.637	0.004±0.779	0.111183	0.266387
K19050	0.207±1.248	-0.353±1.34	0.221093	0.269275
K19051	-0.231±0.875	0.188±0.971	0.200924	0.267496
K19055	-0.045±0.307	0.141±0.443	0.176382	0.266387
K19075	-0.305±0.882	0.335±0.937	0.0506196	0.266387
K19082	-0.167±0.815	0.33±1.038	0.138644	0.266387
K19088	-0.189±1.015	0.311±0.977	0.154262	0.266387
K19090	-0.335±0.825	0.352±0.916	0.0303404	0.266387
K19134	-0.215±0.691	0.164±0.959	0.208128	0.267496
K19140	-0.059±0.57	0.24±0.682	0.181422	0.266387
K19157	-0.079±0.536	0.262±0.527	0.0721007	0.266387
K19158	0.241±0.587	-0.215±1.065	0.147307	0.266387
K19164	-0.609±1.231	0.166±0.5	0.017617	0.266387
K19169	-0.261±0.624	0.239±0.969	0.0927908	0.266387
K19170	-0.574±0.865	0.313±0.961	0.008739	0.266387
K19171	-0.189±0.723	0.354±0.953	0.0769104	0.266387
K19172	-0.456±0.877	0.416±0.925	0.00879459	0.266387
K19221	-0.02±0.4	0.224±0.544	0.156466	0.266387
K19222	0.455±0.929	-0.176±1.357	0.134301	0.266387
K19265	0.133±0.307	-0.012±0.221	0.118689	0.266387
K19271	0.158±0.471	-0.045±0.49	0.23144	0.269552
K19309	-0.08±0.412	0.304±0.657	0.0570697	0.266387
K19310	-0.037±0.538	0.264±0.61	0.142723	0.266387
K19334	-0.654±0.758	0.305±0.623	0.000303792	0.266387
K19350	-0.22±0.733	0.204±0.809	0.123701	0.266387
K19355	0.469±1.04	-0.162±1.336	0.142733	0.266387
K19411	-0.107±0.814	0.299±0.804	0.155895	0.266387
K19419	-0.02±0.442	0.178±0.393	0.17531	0.266387
K19422	-0.409±1.054	0.218±0.743	0.0504462	0.266387
K19423	-0.146±0.679	0.135±0.578	0.201316	0.267496
K19424	0.004±0.468	0.171±0.406	0.27274	0.28312
K19427	-0.124±0.725	0.448±1.151	0.103205	0.266387
K19431	0.421±0.655	-0.277±1.106	0.038248	0.266387
K19540	-0.261±0.925	0.334±0.776	0.0497211	0.266387
K19689	-0.058±0.528	0.151±0.568	0.279113	0.286724
K19784	-0.59±1.323	0.03±0.627	0.0803453	0.266387
K19789	0.53±0.996	0.089±1.11	0.237825	0.270054
K19803	-0.513±0.94	-0.065±0.927	0.174576	0.266387
K19956	-0.248±0.644	0.333±0.799	0.0288552	0.266387
K20118	-0.108±0.585	0.27±0.719	0.108848	0.266387
K20276	0.618±1.415	-0.081±0.857	0.0842172	0.266387
K20444	-0.134±0.523	0.244±0.658	0.0787318	0.266387
K20461	-0.196±0.514	0.081±0.869	0.282077	0.288375
K20487	-0.038±0.455	0.253±0.703	0.174622	0.266387
K20488	-0.088±0.486	0.183±0.647	0.186792	0.267496
K20489	-0.193±0.686	0.289±0.83	0.0796658	0.266387
K20541	-0.543±1.067	0.29±0.816	0.0145367	0.266387
K20542	-0.511±1.144	0.268±0.815	0.026842	0.266387
K20627	-0.216±0.599	0.252±0.645	0.0379369	0.266387
K20866	0.335±0.954	-0.139±1.354	0.260174	0.276723
K20885	0.548±1.159	-0.363±1.008	0.0199181	0.266387
K20903	-0.087±0.673	0.246±0.883	0.235956	0.270012
K21063	0.586±1.207	-0.163±1.075	0.0648759	0.266387
K21064	-0.124±0.382	0.062±0.317	0.130785	0.266387
K21065	0.573±1.158	-0.305±1.255	0.044189	0.266387
K21071	-0.082±0.292	0.097±0.297	0.0886395	0.266387
K21393	-0.728±1.507	-0.01±0.65	0.0701226	0.266387
K21394	-0.791±1.347	-0.04±0.654	0.0400837	0.266387
K21395	-0.216±0.426	0.294±0.791	0.0314114	0.266387
K21417	-0.167±0.618	0.19±0.754	0.148328	0.266387
K21449	-0.8±1.13	0.048±1.511	0.0800244	0.266387
K21470	0.19±1.037	-0.267±1.186	0.247773	0.271786
K21472	-0.115±0.763	0.3±0.641	0.0944452	0.266387
K21512	-0.435±1.156	0.098±0.514	0.0812692	0.266387
K21556	0.431±1.237	-0.228±1.345	0.151303	0.266387
K21557	0.549±1.213	-0.138±1.235	0.114168	0.266387
K21571	0.657±1.168	-0.283±1.459	0.0505822	0.266387
K21572	0.509±1.203	-0.266±1.446	0.105052	0.266387
K21573	0.608±1.218	-0.336±1.488	0.0557382	0.266387
K21574	0.584±1.13	-0.3±1.577	0.0766456	0.266387
K21575	0.548±1.158	-0.258±1.434	0.086513	0.266387
K21576	-0.265±0.663	0.013±0.74	0.26484	0.278299
K21577	-0.282±0.614	-0.008±0.718	0.247227	0.271786
K21600	-0.088±0.488	0.195±0.639	0.165643	0.266387
K21613	-0.284±1.356	0.345±0.924	0.118326	0.266387
K21636	-0.047±0.182	0.039±0.208	0.213378	0.267496
K21741	0.295±0.959	-0.236±1.32	0.200531	0.267496
K21814	0.454±1.11	-0.341±0.965	0.0326156	0.266387
K21903	-0.07±0.46	0.26±0.693	0.122662	0.266387
K21948	-0.321±1.005	0.27±0.891	0.0789976	0.266387
K22015	-0.286±0.84	0.154±0.849	0.14165	0.266387
K22044	-0.525±1.027	-0.057±0.629	0.1114	0.266387
K22078	0.507±1.241	-0.376±0.922	0.0232469	0.266387
K22226	0.27±1.798	-0.599±1.477	0.131345	0.266387
K22230	-0.126±0.57	0.119±0.66	0.262655	0.277386
K22293	-0.029±0.495	0.26±0.641	0.160245	0.266387
K22305	-0.414±1.023	0.094±1.163	0.192559	0.267496
K22391	-0.027±0.428	0.191±0.439	0.155466	0.266387
K22405	-0.421±0.663	0.099±0.954	0.0822718	0.266387
