# Supplementary material for: Distinct Plasma Metabolomic and Gut Microbiome Profiles after Gestational Diabetes Mellitus Diet Treatment: Implications for Personalized Dietary Interventions
Source: Microorganisms. 2024 Jul 4;12(7):1369. doi: 10.3390/microorganisms12071369 (PMC11278888; doi:10.3390/microorganisms12071369)
Supplement: Supplementary file 1 [file microorganisms-12-01369-s001.zip › Table_S6.xlsx]

## Sheet: Table_S6
Table S6. Over-representation analysis of KEGG genes associated with diet group, K-means group, or metabolomics data
ID	Description	BgRatio	pvalue	p.adjust	qvalue	geneID	Count	group	direction
map01200	Carbon metabolism	366/14001	0.000899786	0.0112727	0.0025427	K00851/K13788/K01595	3	CHOICE	up
map00720	Carbon fixation pathways in prokaryotes	120/14001	0.00197215	0.0112727	0.0025427	K13788/K01595	2	CHOICE	up
map00620	Pyruvate metabolism	133/14001	0.00241557	0.0112727	0.0025427	K13788/K01595	2	CHOICE	up
map00680	Methane metabolism	195/14001	0.00511345	0.0178971	0.00403693	K13788/K01595	2	CHOICE	up
map00430	Taurine and hypotaurine metabolism	29/14001	0.0164547	0.0449578	0.0101409	K13788	1	CHOICE	up
map00710	Carbon fixation in photosynthetic organisms	34/14001	0.0192676	0.0449578	0.0101409	K01595	1	CHOICE	up
map05143	African trypanosomiasis	41/14001	0.0231939	0.0463879	0.0104634	K01354	1	CHOICE	up
map03018	RNA degradation	79/14001	0.044269	0.0582748	0.0131447	K00970	1	CHOICE	up
map03008	Ribosome biogenesis in eukaryotes	83/14001	0.0464641	0.0582748	0.0131447	K13288	1	CHOICE	up
map05142	Chagas disease	85/14001	0.04756	0.0582748	0.0131447	K01354	1	CHOICE	up
map00030	Pentose phosphate pathway	89/14001	0.0497485	0.0582748	0.0131447	K00851	1	CHOICE	up
map00760	Nicotinate and nicotinamide metabolism	96/14001	0.0535678	0.0582748	0.0131447	K00324	1	CHOICE	up
map00640	Propanoate metabolism	97/14001	0.0541123	0.0582748	0.0131447	K13788	1	CHOICE	up
map00500	Starch and sucrose metabolism	106/14001	0.0590006	0.0590006	0.0133084	K16147	1	CHOICE	up
map01503	Cationic antimicrobial peptide (CAMP) resistance	54/14001	0.0153401	0.0475102	0.0142888	K07264	1	CONV	up
map00540	Lipopolysaccharide biosynthesis	62/14001	0.0175976	0.0475102	0.0142888	K07264	1	CONV	up
map00360	Phenylalanine metabolism	74/14001	0.0209766	0.0475102	0.0142888	K15866	1	CONV	up
map00760	Nicotinate and nicotinamide metabolism	96/14001	0.0271487	0.0475102	0.0142888	K08281	1	CONV	up
map00520	Amino sugar and nucleotide sugar metabolism	156/14001	0.0438335	0.0613669	0.0184562	K00972	1	CONV	up
map01250	Biosynthesis of nucleotide sugars	211/14001	0.0589385	0.0687616	0.0206802	K00972	1	CONV	up
map01240	Biosynthesis of cofactors	375/14001	0.102918	0.102918	0.0309528	K08281	1	CONV	up
map01240	Biosynthesis of cofactors	375/14001	1.44e-08	4.31e-07	2.57e-07	K00767/K00793/K00794/K01579/K01918/K03517/K11752/K14652	8	K1	up
map00740	Riboflavin metabolism	54/14001	7.34e-07	1.1e-05	6.57e-06	K00793/K00794/K11752/K14652	4	K1	up
map00946	Degradation of flavonoids	21/14001	0.00036081	0.0036081	0.0021522	K05349/K05989	2	K1	up
map00770	Pantothenate and CoA biosynthesis	45/14001	0.00166826	0.0104561	0.00623698	K01579/K01918	2	K1	up
map00410	beta-Alanine metabolism	46/14001	0.00174268	0.0104561	0.00623698	K01579/K01918	2	K1	up
map00790	Folate biosynthesis	84/14001	0.00569221	0.028461	0.0169768	K10026/K14652	2	K1	up
map00760	Nicotinate and nicotinamide metabolism	96/14001	0.00737421	0.0316038	0.0188514	K00767/K03517	2	K1	up
map00405	Phenazine biosynthesis	16/14001	0.0215045	0.0716818	0.0427576	K01657	1	K1	up
map00603	Glycosphingolipid biosynthesis - globo and isoglobo series	16/14001	0.0215045	0.0716818	0.0427576	K07407	1	K1	up
map00053	Ascorbate and aldarate metabolism	62/14001	2.86e-05	0.00128659	0.000842678	K00880/K01708/K02822/K03079/K03476	5	K2	up
map00791	Atrazine degradation	16/14001	9.89e-05	0.00222626	0.00145814	K01457/K01941/K14048	3	K2	up
map00040	Pentose and glucuronate interconversions	90/14001	0.000171137	0.00256706	0.00168135	K00065/K00880/K03079/K08322/K08323	5	K2	up
map01232	Nucleotide metabolism	123/14001	0.000725263	0.0081592	0.00534404	K00364/K00526/K01486/K01520/K10213	5	K2	up
map00552	Teichoic acid biosynthesis	41/14001	0.00169727	0.0134405	0.00880314	K03367/K03739/K03740	3	K2	up
map00230	Purine metabolism	222/14001	0.00179207	0.0134405	0.00880314	K00364/K00526/K01466/K01486/K14048/K14977	6	K2	up
map00640	Propanoate metabolism	97/14001	0.00239589	0.0154022	0.010088	K01734/K01895/K18471/K20627	4	K2	up
map01503	Cationic antimicrobial peptide (CAMP) resistance	54/14001	0.00374207	0.0198922	0.0130288	K03367/K03739/K03740	3	K2	up
map00240	Pyrimidine metabolism	112/14001	0.00402339	0.0198922	0.0130288	K00526/K01520/K10213/K17723	4	K2	up
map00920	Sulfur metabolism	115/14001	0.00442049	0.0198922	0.0130288	K00385/K15553/K16950/K16951	4	K2	up
map00220	Arginine biosynthesis	60/14001	0.00503608	0.0206021	0.0134938	K01457/K01941/K14048	3	K2	up
map02024	Quorum sensing	283/14001	0.00591358	0.0221759	0.0145246	K01995/K01997/K01998/K01999/K02034/K02052	6	K2	up
map05150	Staphylococcus aureus infection	74/14001	0.00900457	0.0311697	0.0204152	K03367/K03739/K03740	3	K2	up
map00010	Glycolysis / Gluconeogenesis	106/14001	0.0235018	0.0755414	0.0494774	K00138/K01895/K02777	3	K2	up
map00633	Nitrotoluene degradation	23/14001	0.00655549	0.0262219	NA	K06282	1	Acylcarnitines	up
map00540	Lipopolysaccharide biosynthesis	62/14001	0.0175976	0.0298425	NA	K02847	1	Acylcarnitines	up
map05133	Pertussis	79/14001	0.0223819	0.0298425	NA	K15125	1	Acylcarnitines	up
map00620	Pyruvate metabolism	133/14001	0.0374632	0.0374632	NA	K01573	1	Acylcarnitines	up
map00910	Nitrogen metabolism	69/14001	5e-05	0.000949227	0.000683654	K00371/K00374/K02567	3	Amino.acid.related	up
map00541	O-Antigen nucleotide sugar biosynthesis	99/14001	0.00489447	0.0464975	0.0334885	K01840/K13010	2	Amino.acid.related	up
map00520	Amino sugar and nucleotide sugar metabolism	156/14001	0.0117766	0.074585	0.0537178	K01840/K13010	2	Amino.acid.related	up
map00680	Methane metabolism	195/14001	0.0179869	0.0792731	0.0570942	K00441/K01007	2	Amino.acid.related	up
map01250	Biosynthesis of nucleotide sugars	211/14001	0.0208613	0.0792731	0.0570942	K01840/K13010	2	Amino.acid.related	up
map00552	Teichoic acid biosynthesis	41/14001	0.0430574	0.128905	0.0928398	K03367	1	Amino.acid.related	up
map00540	Lipopolysaccharide biosynthesis	62/14001	0.0305955	0.0517907	0.0136291	K02847	1	Amino.acids	up
map00250	Alanine, aspartate and glutamate metabolism	70/14001	0.0344842	0.0517907	0.0136291	K00294	1	Amino.acids	up
map05133	Pertussis	79/14001	0.038843	0.0517907	0.0136291	K15125	1	Amino.acids	up
map00643	Styrene degradation	25/14001	0.00356811	0.0152081	NA	K01426	1	Bile.acids	up
map00360	Phenylalanine metabolism	74/14001	0.0105431	0.0152081	NA	K01426	1	Bile.acids	up
map05133	Pertussis	79/14001	0.0112535	0.0152081	NA	K15125	1	Bile.acids	up
map00380	Tryptophan metabolism	80/14001	0.0113955	0.0152081	NA	K01426	1	Bile.acids	up
map00627	Aminobenzoate degradation	89/14001	0.0126734	0.0152081	NA	K01426	1	Bile.acids	up
map00330	Arginine and proline metabolism	108/14001	0.0153685	0.0153685	NA	K01426	1	Bile.acids	up
map00330	Arginine and proline metabolism	108/14001	0.000580672	0.00290336	NA	K01485/K01584	2	Carboxylic.acids	up
map00053	Ascorbate and aldarate metabolism	62/14001	0.0219492	0.0431665	NA	K01708	1	Carboxylic.acids	up
map00240	Pyrimidine metabolism	112/14001	0.0393679	0.0431665	NA	K01485	1	Carboxylic.acids	up
map00920	Sulfur metabolism	115/14001	0.040405	0.0431665	NA	K15551	1	Carboxylic.acids	up
map01232	Nucleotide metabolism	123/14001	0.0431665	0.0431665	NA	K01485	1	Carboxylic.acids	up
map00330	Arginine and proline metabolism	108/14001	0.0043502	0.0565526	0.0457916	K00294/K02626	2	Ceramides	up
map00552	Teichoic acid biosynthesis	41/14001	0.0374227	0.14241	0.115312	K00712	1	Ceramides	up
map01503	Cationic antimicrobial peptide (CAMP) resistance	54/14001	0.0490158	0.14241	0.115312	K03673	1	Ceramides	up
map03018	RNA degradation	79/14001	0.0278996	0.0789159	0.0474682	K08300	1	Cholesteryl.esters	up
map00790	Folate biosynthesis	84/14001	0.0296442	0.0789159	0.0474682	K09007	1	Cholesteryl.esters	up
map00760	Nicotinate and nicotinamide metabolism	96/14001	0.0338211	0.0789159	0.0474682	K00324	1	Cholesteryl.esters	up
map00633	Nitrotoluene degradation	23/14001	0.00981779	0.0449665	0.0210369	K06282	1	Diglycerides	up
map01240	Biosynthesis of cofactors	375/14001	0.00999255	0.0449665	0.0210369	K09007/K22226	2	Diglycerides	up
map03410	Base excision repair	52/14001	0.0220821	0.0662464	0.0309925	K13529	1	Diglycerides	up
map00790	Folate biosynthesis	84/14001	0.035468	0.0731575	0.0342257	K09007	1	Diglycerides	up
map00541	O-Antigen nucleotide sugar biosynthesis	99/14001	0.0416899	0.0731575	0.0342257	K15898	1	Diglycerides	up
map01503	Cationic antimicrobial peptide (CAMP) resistance	54/14001	0.0115269	0.0357844	0.0188339	K03673	1	Fatty.acids	up
map00790	Folate biosynthesis	84/14001	0.0178922	0.0357844	0.0188339	K08310	1	Fatty.acids	up
map05133	Pertussis	79/14001	0.0112535	0.0296368	0.0103989	K15125	1	Lysophosphatidyl.cholines	up
map00860	Porphyrin metabolism	139/14001	0.0197579	0.0296368	0.0103989	K00231	1	Lysophosphatidyl.cholines	up
map00540	Lipopolysaccharide biosynthesis	62/14001	0.00282025	0.0705064	0.0534364	K02847/K07031	2	Phosphatidyl.cholines	up
map00627	Aminobenzoate degradation	89/14001	0.00572176	0.071522	0.0542061	K01035/K01426	2	Phosphatidyl.cholines	up
map00572	Arabinogalactan biosynthesis - Mycobacterium	12/14001	0.0153248	0.127707	0.0967884	K16649	1	Phosphatidyl.cholines	up
map00511	Other glycan degradation	22/14001	0.0279258	0.131985	0.10003	K01227	1	Phosphatidyl.cholines	up
map00633	Nitrotoluene degradation	23/14001	0.0291775	0.131985	0.10003	K06282	1	Phosphatidyl.cholines	up
map00643	Styrene degradation	25/14001	0.0316763	0.131985	0.10003	K01426	1	Phosphatidyl.cholines	up
map00710	Carbon fixation in photosynthetic organisms	34/14001	0.042846	0.136195	0.103221	K00029	1	Phosphatidyl.cholines	up
map01240	Biosynthesis of cofactors	375/14001	0.0137433	0.0903413	0.0570576	K09007/K09698	2	Sphingomyelins	up
map00220	Arginine biosynthesis	60/14001	0.0296212	0.0903413	0.0570576	K00619	1	Sphingomyelins	up
map00970	Aminoacyl-tRNA biosynthesis	66/14001	0.0325415	0.0903413	0.0570576	K09698	1	Sphingomyelins	up
map00790	Folate biosynthesis	84/14001	0.0412573	0.0903413	0.0570576	K09007	1	Sphingomyelins	up
map00633	Nitrotoluene degradation	23/14001	5.61e-05	0.00392952	0.00324998	K00172/K06282/K10679	3	Triglycerides	up
map00020	Citrate cycle (TCA cycle)	67/14001	0.00137249	0.0480372	0.03973	K00172/K00658/K01596	3	Triglycerides	up
map00785	Lipoic acid metabolism	31/14001	0.00462164	0.0707779	0.0585381	K00282/K00658	2	Triglycerides	up
map01250	Biosynthesis of nucleotide sugars	211/14001	0.00498775	0.0707779	0.0585381	K07031/K09001/K13017/K15898	4	Triglycerides	up
map00010	Glycolysis / Gluconeogenesis	106/14001	0.00505556	0.0707779	0.0585381	K00172/K01596/K01792	3	Triglycerides	up
map02024	Quorum sensing	283/14001	0.0137044	0.140386	0.116109	K01626/K11031/K12990/K20276	4	Triglycerides	up
map00520	Amino sugar and nucleotide sugar metabolism	156/14001	0.0145144	0.140386	0.116109	K09001/K13017/K15898	3	Triglycerides	up
map00071	Fatty acid degradation	59/14001	0.0160441	0.140386	0.116109	K01692/K05939	2	Triglycerides	up
map00380	Tryptophan metabolism	80/14001	0.0283726	0.201792	0.166895	K00658/K01692	2	Triglycerides	up
map01240	Biosynthesis of cofactors	375/14001	0.0341797	0.201792	0.166895	K00230/K05979/K09007/K22226	4	Triglycerides	up
map00640	Propanoate metabolism	97/14001	0.040367	0.201792	0.166895	K00172/K01692	2	Triglycerides	up
map00310	Lysine degradation	98/14001	0.0411234	0.201792	0.166895	K00658/K01692	2	Triglycerides	up
map00541	O-Antigen nucleotide sugar biosynthesis	99/14001	0.0418852	0.201792	0.166895	K13017/K15898	2	Triglycerides	up
map04964	Proximal tubule bicarbonate reclamation	14/14001	0.0450477	0.201792	0.166895	K01596	1	Triglycerides	up
map00330	Arginine and proline metabolism	108/14001	0.0489766	0.201792	0.166895	K01259/K02626	2	Triglycerides	up
map00230	Purine metabolism	222/14001	0.00242523	0.031528	0.00255288	K00955/K14048	2	Acylcarnitines	down
map00791	Atrazine degradation	16/14001	0.00570165	0.0360156	0.00291625	K14048	1	Acylcarnitines	down
map00261	Monobactam biosynthesis	28/14001	0.00996079	0.0360156	0.00291625	K00955	1	Acylcarnitines	down
map00450	Selenocompound metabolism	33/14001	0.0117311	0.0360156	0.00291625	K00955	1	Acylcarnitines	down
map00061	Fatty acid biosynthesis	39/14001	0.0138522	0.0360156	0.00291625	K00209	1	Acylcarnitines	down
map00220	Arginine biosynthesis	60/14001	0.0212472	0.0460356	0.00372758	K14048	1	Acylcarnitines	down
map01212	Fatty acid metabolism	84/14001	0.0296442	0.0475105	0.003847	K00209	1	Acylcarnitines	down
map05120	Epithelial cell signaling in Helicobacter pylori infection	91/14001	0.0320825	0.0475105	0.003847	K14048	1	Acylcarnitines	down
map01501	beta-Lactam resistance	112/14001	0.0393679	0.0475105	0.003847	K17837	1	Acylcarnitines	down
map00650	Butanoate metabolism	114/14001	0.0400594	0.0475105	0.003847	K00209	1	Acylcarnitines	down
map00920	Sulfur metabolism	115/14001	0.040405	0.0475105	0.003847	K00955	1	Acylcarnitines	down
map00270	Cysteine and methionine metabolism	125/14001	0.0438558	0.0475105	0.003847	K00899	1	Acylcarnitines	down
map00791	Atrazine degradation	16/14001	0.0113728	0.0874338	0.0511309	K14048	1	Amino.acid.related	down
map00290	Valine, leucine and isoleucine biosynthesis	19/14001	0.0134922	0.0874338	0.0511309	K00835	1	Amino.acid.related	down
map02030	Bacterial chemotaxis	26/14001	0.0184216	0.0874338	0.0511309	K03407	1	Amino.acid.related	down
map00552	Teichoic acid biosynthesis	41/14001	0.0289099	0.0874338	0.0511309	K03367	1	Amino.acid.related	down
map01503	Cationic antimicrobial peptide (CAMP) resistance	54/14001	0.0379181	0.0874338	0.0511309	K03367	1	Amino.acid.related	down
map00470	D-Amino acid metabolism	55/14001	0.0386079	0.0874338	0.0511309	K03367	1	Amino.acid.related	down
map00906	Carotenoid biosynthesis	56/14001	0.0392973	0.0874338	0.0511309	K10212	1	Amino.acid.related	down
map00220	Arginine biosynthesis	60/14001	0.0420503	0.0874338	0.0511309	K14048	1	Amino.acid.related	down
map00571	Lipoarabinomannan (LAM) biosynthesis	14/14001	0.008966	0.0793572	0.0522087	K13668	1	Amino.acids	down
map02030	Bacterial chemotaxis	26/14001	0.0165942	0.0793572	0.0522087	K03409	1	Amino.acids	down
map00710	Carbon fixation in photosynthetic organisms	34/14001	0.0216506	0.0793572	0.0522087	K11645	1	Amino.acids	down
map01200	Carbon metabolism	366/14001	0.0217259	0.0793572	0.0522087	K00209/K11645	2	Amino.acids	down
map00061	Fatty acid biosynthesis	39/14001	0.0247991	0.0793572	0.0522087	K00209	1	Amino.acids	down
map01503	Cationic antimicrobial peptide (CAMP) resistance	54/14001	0.0341907	0.0880742	0.0579436	K06079	1	Amino.acids	down
map00520	Amino sugar and nucleotide sugar metabolism	156/14001	0.000559531	0.0139883	0.00942368	K00992/K02791/K15856	3	Ceramides	down
map00500	Starch and sucrose metabolism	106/14001	0.00559065	0.0698831	0.0470791	K00691/K02791	2	Ceramides	down
map00680	Methane metabolism	195/14001	0.0179869	0.0982483	0.0661884	K00123/K00441	2	Ceramides	down
map03450	Non-homologous end-joining	19/14001	0.0201734	0.0982483	0.0661884	K10979	1	Ceramides	down
map01250	Biosynthesis of nucleotide sugars	211/14001	0.0208613	0.0982483	0.0661884	K00992/K15856	2	Ceramides	down
map00643	Styrene degradation	25/14001	0.0264647	0.0982483	0.0661884	K01501	1	Ceramides	down
map02030	Bacterial chemotaxis	26/14001	0.0275095	0.0982483	0.0661884	K03409	1	Ceramides	down
map00460	Cyanoamino acid metabolism	36/14001	0.0379008	0.113883	0.0767212	K01501	1	Ceramides	down
map00061	Fatty acid biosynthesis	39/14001	0.0409979	0.113883	0.0767212	K00209	1	Ceramides	down
map00440	Phosphonate and phosphinate metabolism	44/14001	0.0309954	0.0892467	0.0657608	K09459	1	Cholesteryl.esters	down
map00523	Polyketide sugar unit biosynthesis	59/14001	0.0413627	0.0892467	0.0657608	K13327	1	Cholesteryl.esters	down
map00540	Lipopolysaccharide biosynthesis	62/14001	0.0434241	0.0892467	0.0657608	K02847	1	Cholesteryl.esters	down
map00460	Cyanoamino acid metabolism	36/14001	0.000660894	0.018505	0.0132179	K01501/K05350	2	Diglycerides	down
map00910	Nitrogen metabolism	69/14001	0.00241132	0.0337585	0.0241132	K00261/K01501	2	Diglycerides	down
map04964	Proximal tubule bicarbonate reclamation	14/14001	0.0149018	0.117404	0.0838597	K00261	1	Diglycerides	down
map00290	Valine, leucine and isoleucine biosynthesis	19/14001	0.0201734	0.117404	0.0838597	K00835	1	Diglycerides	down
map00946	Degradation of flavonoids	21/14001	0.0222747	0.117404	0.0838597	K05350	1	Diglycerides	down
map00643	Styrene degradation	25/14001	0.0264647	0.117404	0.0838597	K01501	1	Diglycerides	down
map02024	Quorum sensing	283/14001	0.035945	0.117404	0.0838597	K03666/K13075	2	Diglycerides	down
map00770	Pantothenate and CoA biosynthesis	45/14001	0.0471642	0.117404	0.0838597	K17723	1	Diglycerides	down
map00410	beta-Alanine metabolism	46/14001	0.0481883	0.117404	0.0838597	K17723	1	Diglycerides	down
map00541	O-Antigen nucleotide sugar biosynthesis	99/14001	0.000294242	0.00176545	0.000309729	K15856/K15898	2	Dihexosylceramides	down
map00520	Amino sugar and nucleotide sugar metabolism	156/14001	0.000729339	0.00218802	0.000383863	K15856/K15898	2	Dihexosylceramides	down
map01250	Biosynthesis of nucleotide sugars	211/14001	0.00132948	0.00265897	0.000466485	K15856/K15898	2	Dihexosylceramides	down
map00051	Fructose and mannose metabolism	113/14001	0.0318981	0.0389468	0.00683277	K15856	1	Dihexosylceramides	down
map00920	Sulfur metabolism	115/14001	0.0324557	0.0389468	0.00683277	K15551	1	Dihexosylceramides	down
map00930	Caprolactam degradation	22/14001	0.00783305	0.0477912	0.00838442	K01692	1	Fatty.acids	down
map00907	Pinene, camphor and geraniol degradation	25/14001	0.00889737	0.0477912	0.00838442	K01692	1	Fatty.acids	down
map00410	beta-Alanine metabolism	46/14001	0.0163221	0.0477912	0.00838442	K01692	1	Fatty.acids	down
map00740	Riboflavin metabolism	54/14001	0.0191389	0.0477912	0.00838442	K09474	1	Fatty.acids	down
map00906	Carotenoid biosynthesis	56/14001	0.019842	0.0477912	0.00838442	K10212	1	Fatty.acids	down
map00071	Fatty acid degradation	59/14001	0.0208961	0.0477912	0.00838442	K01692	1	Fatty.acids	down
map00280	Valine, leucine and isoleucine degradation	69/14001	0.0244029	0.0477912	0.00838442	K01692	1	Fatty.acids	down
map00360	Phenylalanine metabolism	74/14001	0.0261525	0.0477912	0.00838442	K01692	1	Fatty.acids	down
map00380	Tryptophan metabolism	80/14001	0.0282488	0.0477912	0.00838442	K01692	1	Fatty.acids	down
map01212	Fatty acid metabolism	84/14001	0.0296442	0.0477912	0.00838442	K01692	1	Fatty.acids	down
map00627	Aminobenzoate degradation	89/14001	0.0313864	0.0477912	0.00838442	K01692	1	Fatty.acids	down
map00640	Propanoate metabolism	97/14001	0.0341685	0.0477912	0.00838442	K01692	1	Fatty.acids	down
map00310	Lysine degradation	98/14001	0.0345158	0.0477912	0.00838442	K01692	1	Fatty.acids	down
map00362	Benzoate degradation	106/14001	0.0372908	0.0479453	0.00841146	K01692	1	Fatty.acids	down
map00650	Butanoate metabolism	114/14001	0.0400594	0.0480713	0.00843356	K01692	1	Fatty.acids	down
map00627	Aminobenzoate degradation	89/14001	0.00452481	0.0893315	0.0587707	K01101/K01501	2	Hexosylceramides	down
map00920	Sulfur metabolism	115/14001	0.00744429	0.0893315	0.0587707	K15551/K15552	2	Hexosylceramides	down
map00520	Amino sugar and nucleotide sugar metabolism	156/14001	0.0133614	0.106891	0.070323	K15898/K18430	2	Hexosylceramides	down
map01250	Biosynthesis of nucleotide sugars	211/14001	0.023608	0.11727	0.0771511	K15898/K18430	2	Hexosylceramides	down
map00643	Styrene degradation	25/14001	0.0282049	0.11727	0.0771511	K01501	1	Hexosylceramides	down
map02030	Bacterial chemotaxis	26/14001	0.0293174	0.11727	0.0771511	K03409	1	Hexosylceramides	down
map00710	Carbon fixation in photosynthetic organisms	34/14001	0.0381748	0.121132	0.0796919	K11645	1	Hexosylceramides	down
map00460	Cyanoamino acid metabolism	36/14001	0.0403772	0.121132	0.0796919	K01501	1	Hexosylceramides	down
map00440	Phosphonate and phosphinate metabolism	44/14001	0.0491399	0.13104	0.0862104	K09459	1	Hexosylceramides	down
map00520	Amino sugar and nucleotide sugar metabolism	156/14001	0.00249708	0.0249708	0.00788552	K13015/K18430	2	Lysophosphatidyl.cholines	down
map02030	Bacterial chemotaxis	26/14001	0.0129296	0.0646482	0.0204152	K03409	1	Lysophosphatidyl.cholines	down
map00510	N-Glycan biosynthesis	48/14001	0.0237579	0.0692414	0.0218657	K00737	1	Lysophosphatidyl.cholines	down
map00053	Ascorbate and aldarate metabolism	62/14001	0.0305955	0.0692414	0.0218657	K00880	1	Lysophosphatidyl.cholines	down
map00040	Pentose and glucuronate interconversions	90/14001	0.0441476	0.0692414	0.0218657	K00880	1	Lysophosphatidyl.cholines	down
map00310	Lysine degradation	98/14001	0.0479896	0.0692414	0.0218657	K18014	1	Lysophosphatidyl.cholines	down
map00541	O-Antigen nucleotide sugar biosynthesis	99/14001	0.048469	0.0692414	0.0218657	K13015	1	Lysophosphatidyl.cholines	down
map00630	Glyoxylate and dicarboxylate metabolism	104/14001	0.000538571	0.00430857	0.00113383	K00104/K01647	2	Medium.chain.fatty.acids	down
map05143	African trypanosomiasis	41/14001	0.0145584	0.0474046	0.0124749	K14475	1	Medium.chain.fatty.acids	down
map00053	Ascorbate and aldarate metabolism	62/14001	0.0219492	0.0474046	0.0124749	K00880	1	Medium.chain.fatty.acids	down
map00020	Citrate cycle (TCA cycle)	67/14001	0.0237023	0.0474046	0.0124749	K01647	1	Medium.chain.fatty.acids	down
map00040	Pentose and glucuronate interconversions	90/14001	0.0317345	0.0507752	0.0133619	K00880	1	Medium.chain.fatty.acids	down
map01210	2-Oxocarboxylic acid metabolism	111/14001	0.0390219	0.0520293	0.0136919	K01647	1	Medium.chain.fatty.acids	down
map04142	Lysosome	108/14001	0.000350169	0.00280135	NA	K01197/K14379	2	Nucleobases.and.related	down
map00531	Glycosaminoglycan degradation	15/14001	0.00427898	0.0171159	NA	K01197	1	Nucleobases.and.related	down
map02030	Bacterial chemotaxis	26/14001	0.00740817	0.0197551	NA	K03409	1	Nucleobases.and.related	down
map00740	Riboflavin metabolism	54/14001	0.0153401	0.0304105	NA	K14379	1	Nucleobases.and.related	down
map05323	Rheumatoid arthritis	67/14001	0.0190066	0.0304105	NA	K14379	1	Nucleobases.and.related	down
map04380	Osteoclast differentiation	104/14001	0.0293859	0.0316192	NA	K14379	1	Nucleobases.and.related	down
map00260	Glycine, serine and threonine metabolism	109/14001	0.0307821	0.0316192	NA	K16066	1	Nucleobases.and.related	down
map00240	Pyrimidine metabolism	112/14001	0.0316192	0.0316192	NA	K16066	1	Nucleobases.and.related	down
map03450	Non-homologous end-joining	19/14001	0.000792498	0.0443799	0.0375394	K01971/K10979	2	Phosphatidyl.cholines	down
map00650	Butanoate metabolism	114/14001	0.00200148	0.0560415	0.0474035	K00171/K00209/K01574	3	Phosphatidyl.cholines	down
map01200	Carbon metabolism	366/14001	0.00827489	0.107434	0.0908745	K00123/K00171/K00209/K03389	4	Phosphatidyl.cholines	down
map00680	Methane metabolism	195/14001	0.00897653	0.107434	0.0908745	K00123/K00171/K03389	3	Phosphatidyl.cholines	down
map00020	Citrate cycle (TCA cycle)	67/14001	0.00959231	0.107434	0.0908745	K00171/K01596	2	Phosphatidyl.cholines	down
map00010	Glycolysis / Gluconeogenesis	106/14001	0.0228894	0.213634	0.180706	K00171/K01596	2	Phosphatidyl.cholines	down
map04964	Proximal tubule bicarbonate reclamation	14/14001	0.0305696	0.216541	0.183164	K01596	1	Phosphatidyl.cholines	down
map00121	Secondary bile acid biosynthesis	15/14001	0.0327182	0.216541	0.183164	K15868	1	Phosphatidyl.cholines	down
map00620	Pyruvate metabolism	133/14001	0.0348012	0.216541	0.183164	K00171/K01596	2	Phosphatidyl.cholines	down
map01502	Vancomycin resistance	22/14001	0.0476298	0.253231	0.214199	K18348	1	Phosphatidyl.cholines	down
map00633	Nitrotoluene degradation	23/14001	0.0497418	0.253231	0.214199	K00171	1	Phosphatidyl.cholines	down
map00520	Amino sugar and nucleotide sugar metabolism	156/14001	0.00421845	0.0493323	0.0119836	K15856/K18431	2	Sphingomyelins	down
map01250	Biosynthesis of nucleotide sugars	211/14001	0.00758959	0.0493323	0.0119836	K15856/K18431	2	Sphingomyelins	down
map02030	Bacterial chemotaxis	26/14001	0.0165942	0.059125	0.0143624	K03409	1	Sphingomyelins	down
map00565	Ether lipid metabolism	31/14001	0.0197572	0.059125	0.0143624	K00803	1	Sphingomyelins	down
map01240	Biosynthesis of cofactors	375/14001	0.0227404	0.059125	0.0143624	K02302/K21977	2	Sphingomyelins	down
map00770	Pantothenate and CoA biosynthesis	45/14001	0.0285655	0.0618918	0.0150344	K21977	1	Sphingomyelins	down
map00906	Carotenoid biosynthesis	56/14001	0.0354368	0.0637651	0.0154895	K10212	1	Sphingomyelins	down
map02060	Phosphotransferase system (PTS)	72/14001	0.0453544	0.0637651	0.0154895	K02744	1	Sphingomyelins	down
map04146	Peroxisome	74/14001	0.0465877	0.0637651	0.0154895	K00803	1	Sphingomyelins	down
map00052	Galactose metabolism	78/14001	0.0490501	0.0637651	0.0154895	K02744	1	Sphingomyelins	down
map00520	Amino sugar and nucleotide sugar metabolism	156/14001	1.97e-06	0.00014379	0.00010989	K00972/K00992/K02777/K06859/K13010/K13015/K15898/K18430	8	Triglycerides	down
map00791	Atrazine degradation	16/14001	8.18e-05	0.00298611	0.0022821	K01429/K01457/K14048	3	Triglycerides	down
map02040	Flagellar assembly	55/14001	0.000221684	0.00539431	0.00412254	K02390/K02392/K02399/K02406	4	Triglycerides	down
map00220	Arginine biosynthesis	60/14001	0.000310532	0.00566721	0.0043311	K00261/K01429/K01457/K14048	4	Triglycerides	down
map02060	Phosphotransferase system (PTS)	72/14001	0.000623742	0.00910663	0.00695965	K02746/K02774/K02777/K02819	4	Triglycerides	down
map00230	Purine metabolism	222/14001	0.00128877	0.0156801	0.0119833	K00364/K01429/K01466/K14048/K14977/K16841	6	Triglycerides	down
map04964	Proximal tubule bicarbonate reclamation	14/14001	0.00253671	0.0239222	0.0182823	K00261/K01596	2	Triglycerides	down
map00010	Glycolysis / Gluconeogenesis	106/14001	0.00262161	0.0239222	0.0182823	K00138/K01596/K02777/K06859	4	Triglycerides	down
map00053	Ascorbate and aldarate metabolism	62/14001	0.00461999	0.0374733	0.0286385	K00880/K01708/K03079	3	Triglycerides	down
map01250	Biosynthesis of nucleotide sugars	211/14001	0.00576086	0.0420543	0.0321396	K00972/K00992/K13010/K15898/K18430	5	Triglycerides	down
map00040	Pentose and glucuronate interconversions	90/14001	0.0128817	0.0854879	0.0653332	K00880/K03079/K08322	3	Triglycerides	down
map00541	O-Antigen nucleotide sugar biosynthesis	99/14001	0.0166142	0.10107	0.0772414	K13010/K13015/K15898	3	Triglycerides	down
map02024	Quorum sensing	283/14001	0.0187645	0.101225	0.07736	K02055/K10914/K12990/K20483/K20484	5	Triglycerides	down
map00500	Starch and sucrose metabolism	106/14001	0.0198939	0.101225	0.07736	K02777/K02819/K06859	3	Triglycerides	down
map00552	Teichoic acid biosynthesis	41/14001	0.0207996	0.101225	0.07736	K03367/K03740	2	Triglycerides	down
map00920	Sulfur metabolism	115/14001	0.024599	0.112233	0.0857728	K00385/K15551/K15553	3	Triglycerides	down
map03410	Base excision repair	52/14001	0.0323754	0.139024	0.106248	K03652/K13529	2	Triglycerides	down
map01503	Cationic antimicrobial peptide (CAMP) resistance	54/14001	0.0346982	0.140721	0.107544	K03367/K03740	2	Triglycerides	down
map00860	Porphyrin metabolism	139/14001	0.0398228	0.153003	0.116931	K02191/K03405/K04032	3	Triglycerides	down
map02026	Biofilm formation - Escherichia coli	61/14001	0.0433135	0.158094	0.120822	K02777/K10914	2	Triglycerides	down
map00520	Amino sugar and nucleotide sugar metabolism	156/14001	0.00120667	0.00844667	0.00127017	K02793/K21749	2	Trihexosylceramides	down
map03410	Base excision repair	52/14001	0.0184353	0.0463326	0.00696731	K13529	1	Trihexosylceramides	down
map02060	Phosphotransferase system (PTS)	72/14001	0.025453	0.0463326	0.00696731	K02793	1	Trihexosylceramides	down
map00561	Glycerolipid metabolism	91/14001	0.0320825	0.0463326	0.00696731	K05881	1	Trihexosylceramides	down
map00330	Arginine and proline metabolism	108/14001	0.0379836	0.0463326	0.00696731	K01259	1	Trihexosylceramides	down
map00051	Fructose and mannose metabolism	113/14001	0.0397137	0.0463326	0.00696731	K02793	1	Trihexosylceramides	down
