# Supplementary material for: Distinct Plasma Metabolomic and Gut Microbiome Profiles after Gestational Diabetes Mellitus Diet Treatment: Implications for Personalized Dietary Interventions
Source: Microorganisms. 2024 Jul 4;12(7):1369. doi: 10.3390/microorganisms12071369 (PMC11278888; doi:10.3390/microorganisms12071369)
Supplement: Supplementary file 1 [file microorganisms-12-01369-s001.zip › Table_S7.xlsx]

## Sheet: metabolites_vs_species
Table S7. ANOVA of plasma metabolites versus microbiome species after LASSO variable selection
Metabolite	Species	r2	correlation	p-value	p.adj
Acetylcarnitine	Bifidobacterium_bifidum	0.100352	-0.357232	0.0380716	0.187762
Acetylcarnitine	Bacteroides_caccae	0.0207163	0.224481	0.201836	0.358025
Acetylcarnitine	Bacteroides_fragilis	0.0271761	0.238024	0.175236	0.335357
Acetylcarnitine	Bacteroides_thetaiotaomicron	0.11113	-0.371572	0.0304862	0.177642
Acetylcarnitine	Bacteroides_vulgatus	0.0229707	-0.229298	0.192071	0.35222
Acetylcarnitine	Parabacteroides_distasonis	0.111622	0.372213	0.0301783	0.176992
Acetylcarnitine	Parabacteroides_merdae	-0.0248052	0.0790538	0.656743	0.746169
Acetylcarnitine	Eubacterium_hallii	0.0483274	-0.277788	0.111685	0.279641
Acetylcarnitine	Eubacterium_rectale	-0.0308939	0.0185829	0.916922	0.945235
Acetylcarnitine	Eubacterium_siraeum	0.0896449	0.342391	0.0474616	0.197997
Acetylcarnitine	Ruminococcus_gnavus	0.0570698	-0.292649	0.0930366	0.259943
Acetylcarnitine	Roseburia_intestinalis	0.0374927	0.258185	0.140405	0.298706
Acetylcarnitine	Ruminococcus_bromii	0.0222111	0.227686	0.195301	0.354697
Valerylcarnitine	Bacteroides_ovatus	0.0277448	0.23918	0.173087	0.333866
Valerylcarnitine	Bacteroides_uniformis	-0.0143756	0.127918	0.470937	0.598246
Valerylcarnitine	Klebsiella_pneumoniae	0.362349	-0.617796	9.90514e-05	0.0240185
Hexadecanoyl.carnitine	Bacteroides_ovatus	0.249461	0.521732	0.00155345	0.0749109
Hexadecanoyl.carnitine	Eubacterium_rectale	0.115423	-0.377131	0.0279002	0.173714
Trimethylamine.N.oxide	Bifidobacterium_bifidum	0.0818858	-0.331221	0.055684	0.208335
Trimethylamine.N.oxide	Bacteroides_caccae	0.093539	0.347861	0.0438055	0.195211
Trimethylamine.N.oxide	Bacteroides_fragilis	0.00428314	0.185624	0.293236	0.437334
Trimethylamine.N.oxide	Bacteroides_ovatus	0.013403	0.208086	0.237628	0.387223
Trimethylamine.N.oxide	Bacteroides_stercoris	-0.0308137	-0.0205682	0.908082	0.937607
Trimethylamine.N.oxide	Parabacteroides_distasonis	0.052057	0.284223	0.103293	0.269513
Trimethylamine.N.oxide	Clostridium_bolteae	-0.025287	0.0760418	0.669066	0.756653
Trimethylamine.N.oxide	Eubacterium_hallii	0.0113235	-0.203183	0.249113	0.39728
Trimethylamine.N.oxide	Eubacterium_rectale	-0.0258262	0.0725221	0.683572	0.768576
Trimethylamine.N.oxide	Ruminococcus_gnavus	0.373479	-0.62647	7.38267e-05	0.0240185
Trimethylamine.N.oxide	Dorea_formicigenerans	0.0920612	-0.345795	0.0451586	0.19634
Trimethylamine.N.oxide	Roseburia_hominis	-0.0173853	-0.115951	0.513743	0.631627
Trimethylamine.N.oxide	Faecalibacterium_prausnitzii	0.0943707	0.349019	0.0430619	0.195211
Trimethylamine.N.oxide	Ruminococcus_bromii	-0.0266885	0.0665076	0.708619	0.784893
Trimethylamine.N.oxide	Ruminococcus_sp_5_1_39BFAA	0.0158746	0.213768	0.224771	0.377138
Trimethylamine.N.oxide	Citrobacter_freundii	0.0164098	-0.214978	0.222095	0.376658
X1.Methylhistidine	Eubacterium_rectale	0.0274882	0.238659	0.174053	0.334759
X1.Methylhistidine	Akkermansia_muciniphila	0.0795073	-0.327721	0.0584809	0.210889
Citrulline	Ruminococcus_gnavus	0.26722	-0.537983	0.00103203	0.0619959
Citrulline	Faecalibacterium_prausnitzii	0.0364321	0.256186	0.143614	0.301191
Creatinine	Bacteroides_vulgatus	0.182614	-0.455394	0.00680297	0.135033
Creatinine	Klebsiella_pneumoniae	0.0716335	0.315857	0.0687951	0.222549
Cystine	Faecalibacterium_prausnitzii	0.0135337	0.208391	0.236927	0.386616
Homoarginine	Bifidobacterium_bifidum	0.0971485	-0.352856	0.0406683	0.194545
Homoarginine	Bacteroides_dorei	0.0442096	-0.270505	0.121788	0.291148
Homoarginine	Bacteroides_fragilis	0.0356078	0.254621	0.146161	0.304483
Homoarginine	Bacteroides_thetaiotaomicron	0.0630401	-0.302379	0.0821834	0.242339
Homoarginine	Bacteroides_uniformis	-0.0068131	0.153936	0.384727	0.522416
Homoarginine	Bacteroides_vulgatus	0.000879236	-0.17651	0.317993	0.460624
Homoarginine	Prevotella_copri	0.0480594	-0.277319	0.112314	0.280678
Homoarginine	Eubacterium_eligens	0.0830479	-0.332918	0.0543669	0.206981
Homoarginine	Eubacterium_hallii	0.00743053	-0.193671	0.272433	0.417795
Homoarginine	Eubacterium_rectale	0.022032	-0.227305	0.196071	0.354697
Homoarginine	Ruminococcus_gnavus	0.0541858	-0.287831	0.0988005	0.265782
Homoarginine	Ruminococcus_torques	0.000821986	0.176352	0.318432	0.460664
Homoarginine	Coprococcus_comes	0.0421742	0.266832	0.127135	0.294014
Homoarginine	Roseburia_hominis	0.0300331	-0.243775	0.164732	0.3235
Homoarginine	Roseburia_intestinalis	-0.0173064	0.11628	0.512539	0.631339
Homoarginine	Ruminococcus_bromii	-0.0145741	0.127164	0.473579	0.600884
Homoarginine	Ruminococcus_sp_5_1_39BFAA	-0.0153617	-0.124124	0.4843	0.607184
Homoarginine	Escherichia_coli	0.0939293	0.348405	0.043455	0.195211
Homoarginine	Klebsiella_pneumoniae	0.0127309	0.206514	0.24127	0.390713
Kynurenine	Bacteroides_uniformis	0.00589927	0.189799	0.28232	0.42742
Kynurenine	Bacteroides_vulgatus	0.101482	-0.358762	0.0371959	0.186266
Kynurenine	Eubacterium_rectale	0.117984	0.38041	0.0264615	0.171768
Kynurenine	Subdoligranulum_unclassified	0.141051	-0.408754	0.0163869	0.156027
Ornithine	Bifidobacterium_bifidum	0.0875517	-0.339414	0.0495516	0.199901
Ornithine	Bifidobacterium_breve	0.0333032	0.250194	0.153547	0.312362
Ornithine	Bifidobacterium_longum	-0.0264078	0.0685238	0.700188	0.780503
Ornithine	Bifidobacterium_pseudocatenulatum	-0.02331	0.0877464	0.621687	0.715682
Ornithine	Collinsella_aerofaciens	-0.0281047	-0.0552268	0.756396	0.819541
Ornithine	Bacteroides_caccae	-0.0312457	0.0020449	0.990842	0.994362
Ornithine	Bacteroides_fragilis	0.0631104	0.302491	0.0820636	0.242339
Ornithine	Bacteroides_ovatus	0.0768262	0.32373	0.0618042	0.212415
Ornithine	Bacteroides_stercoris	-0.0312461	-0.00194105	0.991307	0.994362
Ornithine	Bacteroides_vulgatus	-0.0159781	-0.121693	0.492966	0.614703
Ornithine	Alistipes_shahii	-0.00551782	0.157963	0.372262	0.513437
Ornithine	Clostridium_hathewayi	0.0970981	-0.352787	0.0407105	0.194545
Ornithine	Eubacterium_hallii	-0.0224057	0.0926082	0.602424	0.702199
Ornithine	Eubacterium_ramulus	0.0155616	0.213057	0.226354	0.377138
Ornithine	Eubacterium_rectale	-0.0250401	-0.0775998	0.662681	0.751577
Ornithine	Eubacterium_ventriosum	-0.0189394	-0.109259	0.538489	0.650191
Ornithine	Ruminococcus_gnavus	0.120312	-0.383365	0.0252174	0.168375
Ornithine	Ruminococcus_obeum	-0.0187603	-0.110051	0.53553	0.64911
Ornithine	Ruminococcus_torques	-0.0146032	-0.127052	0.473969	0.600884
Ornithine	Lachnospiraceae_bacterium_1_4_56FAA	0.022793	-0.228922	0.192821	0.352603
Ornithine	Lachnospiraceae_bacterium_5_1_63FAA	0.0503417	-0.281281	0.107067	0.27567
Ornithine	Roseburia_hominis	-0.015362	-0.124123	0.484304	0.607184
Ornithine	Roseburia_intestinalis	-0.02811	-0.05518	0.756597	0.819541
Ornithine	Roseburia_inulinivorans	0.0009641	-0.176743	0.317345	0.460624
Ornithine	Faecalibacterium_prausnitzii	0.0263377	0.23631	0.178457	0.339694
Ornithine	Ruminococcus_bromii	0.0191117	-0.220988	0.209128	0.364907
Ornithine	Ruminococcus_sp_5_1_39BFAA	0.00290826	0.181998	0.302934	0.446682
Ornithine	Subdoligranulum_unclassified	-0.0312484	0.00122612	0.994509	0.996806
Ornithine	Bilophila_unclassified	-0.0297846	-0.0376955	0.832377	0.881818
Ornithine	Escherichia_coli	0.0441984	-0.270485	0.121817	0.291148
Ornithine	Escherichia_unclassified	-0.0310118	0.0151969	0.932021	0.955815
Ornithine	Klebsiella_pneumoniae	0.0521834	0.284438	0.10302	0.269418
Taurine	Bifidobacterium_adolescentis	0.078281	-0.325902	0.0599779	0.211825
Taurine	Bifidobacterium_longum	0.134427	-0.40082	0.0188139	0.156027
Taurine	Bacteroides_vulgatus	0.0532451	-0.286242	0.10076	0.267733
Taurine	Parabacteroides_distasonis	0.0543483	0.288105	0.0984661	0.265782
Taurine	Eubacterium_rectale	0.0469535	-0.275379	0.114954	0.284408
Taurine	Coprococcus_comes	0.16271	0.433685	0.0103954	0.136511
Taurine	Roseburia_hominis	-0.0233726	-0.0873998	0.62307	0.716233
Taurine	Roseburia_intestinalis	0.00415049	0.185277	0.294154	0.438203
Tryptophan.betaine	Bifidobacterium_adolescentis	-0.0307101	0.0228817	0.897794	0.930675
Tryptophan.betaine	Bifidobacterium_longum	-0.0120395	0.136486	0.441486	0.572524
Tryptophan.betaine	Bacteroides_caccae	-0.0264784	-0.0680219	0.702283	0.780503
Tryptophan.betaine	Bacteroides_dorei	0.0636255	-0.303316	0.0811918	0.24168
Tryptophan.betaine	Bacteroides_fragilis	-0.0304631	0.0276234	0.876762	0.914846
Tryptophan.betaine	Bacteroides_stercoris	-0.0285988	-0.0507036	0.775817	0.837049
Tryptophan.betaine	Bacteroides_thetaiotaomicron	0.0033775	-0.183243	0.29958	0.442252
Tryptophan.betaine	Bacteroides_uniformis	0.00337609	-0.18324	0.29959	0.442252
Tryptophan.betaine	Bacteroides_vulgatus	-0.031237	0.00355249	0.984092	0.990651
Tryptophan.betaine	Bacteroides_xylanisolvens	-0.0233833	-0.0873403	0.623307	0.716233
Tryptophan.betaine	Parabacteroides_distasonis	0.0746149	0.320401	0.0646886	0.218198
Tryptophan.betaine	Parabacteroides_merdae	-0.0302343	0.0313835	0.860142	0.902421
Tryptophan.betaine	Prevotella_copri	0.0178931	-0.218298	0.214865	0.37022
Tryptophan.betaine	Alistipes_finegoldii	-0.00663967	0.154482	0.383025	0.522416
Tryptophan.betaine	Alistipes_putredinis	-0.000522358	0.172617	0.328953	0.469109
Tryptophan.betaine	Streptococcus_thermophilus	-0.0306736	0.0236409	0.894422	0.927918
Tryptophan.betaine	Clostridium_bolteae	0.0419992	-0.266514	0.127606	0.294059
Tryptophan.betaine	Eubacterium_eligens	0.00432356	-0.18573	0.292956	0.437334
Tryptophan.betaine	Eubacterium_rectale	0.0543763	0.288152	0.0984086	0.265782
Tryptophan.betaine	Eubacterium_sp_3_1_31	0.18092	-0.453586	0.00705471	0.135077
Tryptophan.betaine	Coprococcus_comes	-0.0239522	-0.0841229	0.636207	0.727553
Tryptophan.betaine	Roseburia_intestinalis	0.0736616	0.318955	0.0659738	0.218924
Tryptophan.betaine	Roseburia_inulinivorans	-0.0310805	0.012821	0.94263	0.960332
Tryptophan.betaine	Faecalibacterium_prausnitzii	-0.0165803	0.119269	0.501682	0.621494
Tryptophan.betaine	Ruminococcus_sp_5_1_39BFAA	-0.0274157	0.0609764	0.731922	0.801482
Tryptophan.betaine	Subdoligranulum_unclassified	-0.0295549	-0.0405436	0.819912	0.871449
Tryptophan.betaine	Coprobacillus_unclassified	0.0310858	-0.245859	0.161037	0.320869
Tryptophan.betaine	Escherichia_coli	-0.00998	0.143616	0.417764	0.55405
Tryptophan.betaine	Klebsiella_pneumoniae	-0.0187852	0.109941	0.53594	0.64911
Tryptophan.betaine	Akkermansia_muciniphila	0.00364607	-0.183953	0.297681	0.441436
Glutamic.Acid	Bifidobacterium_adolescentis	0.125958	-0.390441	0.0224334	0.164259
Glutamic.Acid	Bacteroides_caccae	0.00378716	-0.184324	0.296689	0.441436
Glutamic.Acid	Bacteroides_thetaiotaomicron	-0.00402346	0.162485	0.358552	0.497692
Glutamic.Acid	Bacteroides_uniformis	0.0164489	0.215066	0.221901	0.376658
Glutamic.Acid	Bacteroides_vulgatus	-0.0180423	0.11317	0.523956	0.639954
Glutamic.Acid	Parabacteroides_distasonis	0.0173212	0.217024	0.21762	0.37184
Glutamic.Acid	Prevotella_copri	0.0504358	0.281443	0.106856	0.27567
Glutamic.Acid	Alistipes_finegoldii	0.137999	0.405117	0.0174647	0.156027
Glutamic.Acid	Alistipes_putredinis	-0.00937903	0.14563	0.411193	0.548065
Glutamic.Acid	Eubacterium_hallii	-0.0296161	0.0398042	0.823144	0.874171
Glutamic.Acid	Eubacterium_rectale	0.01553	-0.212984	0.226515	0.377138
Glutamic.Acid	Eubacterium_siraeum	-0.00882492	0.147464	0.405265	0.542967
Glutamic.Acid	Eubacterium_sp_3_1_31	-0.00460854	-0.16073	0.363837	0.503418
Glutamic.Acid	Eubacterium_ventriosum	0.000344641	0.175035	0.322118	0.463935
Glutamic.Acid	Ruminococcus_obeum	-0.0201601	-0.103701	0.559467	0.668281
Glutamic.Acid	Coprococcus_comes	0.0386225	0.260298	0.137073	0.296568
Glutamic.Acid	Dorea_formicigenerans	0.0497284	-0.280222	0.108451	0.276842
Glutamic.Acid	Roseburia_hominis	-0.0301089	-0.0332645	0.851849	0.895904
Glutamic.Acid	Faecalibacterium_prausnitzii	-0.0311476	-0.00996555	0.955392	0.971055
Glutamic.Acid	Ruminococcus_bromii	-0.0307974	-0.0209507	0.90638	0.937607
Glutamic.Acid	Ruminococcus_sp_5_1_39BFAA	-0.0309646	-0.0166358	0.925601	0.952674
Glutamic.Acid	Escherichia_coli	-0.0267382	-0.0661445	0.710141	0.784893
Glutamic.Acid	Akkermansia_muciniphila	-0.0300686	-0.0338466	0.849285	0.895051
Glycine	Bifidobacterium_bifidum	0.423221	-0.663852	1.8674e-05	0.0138969
Glycine	Ruminococcus_gnavus	0.286473	-0.555063	0.000656414	0.0619959
Glycine	Coprococcus_comes	0.17236	0.444342	0.00847024	0.136511
Glycine	Faecalibacterium_prausnitzii	0.0197172	0.222312	0.206341	0.362559
Glycine	Klebsiella_pneumoniae	0.054202	0.287859	0.0987671	0.265782
Isoleucine	Bacteroides_vulgatus	0.133595	-0.399812	0.0191425	0.156027
Phenylalanine	Bacteroides_vulgatus	0.179976	-0.452577	0.00719873	0.135837
Tryptophan	Bacteroides_vulgatus	0.0601619	-0.297728	0.0872424	0.250197
Tryptophan	Klebsiella_pneumoniae	0.0246383	0.232798	0.185189	0.347429
Tryptophan	Akkermansia_muciniphila	0.0115662	-0.203762	0.247739	0.397232
Valine	Eubacterium_rectale	0.0182681	0.219129	0.213081	0.368364
Deoxycholic.acid	Eubacterium_rectale	0.128665	0.393788	0.0212079	0.159611
Taurolithocholic.acid	Bifidobacterium_adolescentis	-0.000312176	-0.173206	0.327279	0.467234
Taurolithocholic.acid	Bifidobacterium_bifidum	0.105562	-0.364233	0.0341969	0.18431
Taurolithocholic.acid	Bifidobacterium_longum	-0.0312274	0.00468323	0.979029	0.988136
Taurolithocholic.acid	Bacteroides_caccae	-0.0133862	-0.131615	0.458105	0.589798
Taurolithocholic.acid	Bacteroides_uniformis	0.00365793	0.183984	0.297597	0.441436
Taurolithocholic.acid	Bacteroides_vulgatus	-0.010489	-0.141887	0.42345	0.558028
Taurolithocholic.acid	Alistipes_onderdonkii	0.00834276	-0.195941	0.266742	0.41345
Taurolithocholic.acid	Alistipes_putredinis	0.0423604	-0.26717	0.126636	0.293903
Taurolithocholic.acid	Streptococcus_thermophilus	-0.000658438	0.172234	0.330043	0.470074
Taurolithocholic.acid	Clostridium_leptum	-0.0268079	0.0656318	0.712292	0.786602
Taurolithocholic.acid	Eubacterium_siraeum	0.0140228	0.209525	0.234325	0.383762
Taurolithocholic.acid	Eubacterium_sp_3_1_31	0.123952	-0.387942	0.0233861	0.164844
Taurolithocholic.acid	Ruminococcus_gnavus	0.0236531	-0.230737	0.189221	0.350674
Taurolithocholic.acid	Dorea_formicigenerans	0.116891	-0.379015	0.027066	0.172469
Taurolithocholic.acid	Dorea_longicatena	0.176556	-0.448897	0.00774509	0.136511
Taurolithocholic.acid	Roseburia_hominis	-0.0154467	0.123792	0.485481	0.607201
Taurolithocholic.acid	Roseburia_inulinivorans	-0.00968714	-0.144601	0.414543	0.551741
Taurolithocholic.acid	Oscillibacter_unclassified	-0.031014	0.0151291	0.932323	0.955815
Taurolithocholic.acid	Subdoligranulum_unclassified	-0.0294603	0.0416594	0.81504	0.869109
Taurolithocholic.acid	Bilophila_unclassified	-0.0229448	0.0897417	0.613751	0.710758
Taurolithocholic.acid	Citrobacter_freundii	-0.0303571	0.0294246	0.868793	0.9093
Taurolithocholic.acid	Escherichia_unclassified	-0.030123	0.0330588	0.852755	0.896115
Taurolithocholic.acid	Akkermansia_muciniphila	-0.0273022	0.0618722	0.728131	0.798674
beta.Alanine	Bifidobacterium_adolescentis	-0.0311698	-0.00881664	0.960531	0.975354
beta.Alanine	Bifidobacterium_bifidum	-0.000240904	-0.173405	0.326714	0.467234
beta.Alanine	Bifidobacterium_longum	0.0159178	-0.213866	0.224554	0.377138
beta.Alanine	Bifidobacterium_pseudocatenulatum	-0.0190602	-0.108722	0.5405	0.651602
beta.Alanine	Bacteroides_dorei	-0.0311864	-0.00785356	0.964839	0.977604
beta.Alanine	Bacteroides_fragilis	0.055364	0.289809	0.0964022	0.263688
beta.Alanine	Bacteroides_ovatus	-0.031195	0.00730204	0.967307	0.979342
beta.Alanine	Bacteroides_uniformis	-0.0259854	-0.0714495	0.688016	0.772239
beta.Alanine	Bacteroides_vulgatus	0.220211	-0.493802	0.00299795	0.0921747
beta.Alanine	Parabacteroides_distasonis	-0.0175911	0.115087	0.516904	0.634316
beta.Alanine	Parabacteroides_merdae	0.0140263	-0.209534	0.234306	0.383762
beta.Alanine	Prevotella_copri	-0.0229626	-0.089645	0.614134	0.710758
beta.Alanine	Alistipes_shahii	-0.0098547	0.144038	0.416382	0.553193
beta.Alanine	Clostridium_bolteae	-0.0312063	-0.00651258	0.97084	0.981393
beta.Alanine	Eubacterium_eligens	-0.0291427	-0.0452046	0.799607	0.856485
beta.Alanine	Eubacterium_hallii	-0.0183992	0.111631	0.529653	0.644271
beta.Alanine	Eubacterium_rectale	-0.0218817	-0.0953121	0.591823	0.6917
beta.Alanine	Eubacterium_ventriosum	-0.0241288	-0.083099	0.640334	0.730688
beta.Alanine	Ruminococcus_obeum	0.0435053	0.26924	0.123611	0.291148
beta.Alanine	Lachnospiraceae_bacterium_5_1_63FAA	0.0260431	-0.235705	0.179604	0.340679
beta.Alanine	Roseburia_hominis	-0.0202153	-0.103442	0.560451	0.668843
beta.Alanine	Roseburia_intestinalis	-0.00686022	0.153788	0.385192	0.522416
beta.Alanine	Roseburia_inulinivorans	-0.00790336	-0.150463	0.395671	0.533848
beta.Alanine	Faecalibacterium_prausnitzii	0.0298463	0.243403	0.165397	0.323829
beta.Alanine	Subdoligranulum_unclassified	-0.0128655	0.133519	0.451568	0.583276
beta.Alanine	Bilophila_unclassified	-0.00410458	-0.162243	0.359279	0.498169
beta.Alanine	Escherichia_coli	-0.0311267	-0.0109347	0.951059	0.967406
beta.Alanine	Klebsiella_pneumoniae	-0.011115	0.139731	0.430598	0.561762
beta.Alanine	Akkermansia_muciniphila	-0.0289294	-0.0474366	0.789928	0.847886
Hexose	Bacteroides_dorei	0.0738754	-0.31928	0.0656834	0.218924
Hexose	Bacteroides_thetaiotaomicron	0.0372565	-0.257741	0.141113	0.299234
Hexose	Bacteroides_uniformis	0.00812449	0.1954	0.26809	0.413839
Hexose	Eubacterium_rectale	0.0242705	0.23203	0.186682	0.348405
Hexose	Ruminococcus_gnavus	0.266578	-0.537404	0.00104755	0.0619959
Hexose	Ruminococcus_torques	0.158009	-0.428397	0.0114804	0.138419
Hexose	Roseburia_hominis	0.0959175	-0.351161	0.0417122	0.194545
Hexose	Faecalibacterium_prausnitzii	0.0437732	0.269722	0.122914	0.291148
Hexose	Subdoligranulum_unclassified	0.112679	-0.373588	0.0295269	0.176992
Hexose	Escherichia_coli	0.0347153	0.252916	0.148975	0.308371
Hexose	Klebsiella_pneumoniae	0.0602713	0.297906	0.0870444	0.250181
Hexose	Akkermansia_muciniphila	0.0757637	-0.322135	0.0631734	0.214351
Hippuric.acid	Bacteroides_uniformis	0.084217	-0.334616	0.0530735	0.204733
Ceramide..d16.1.18.0.	Ruminococcus_sp_5_1_39BFAA	0.0776665	-0.324986	0.0607426	0.212415
Ceramide..d16.1.20.0.	Ruminococcus_obeum	0.164557	-0.435745	0.00999675	0.136511
Ceramide..d16.1.20.0.	Akkermansia_muciniphila	0.020863	0.224797	0.201184	0.357675
Ceramide..d18.1.16.0.	Clostridium_bolteae	0.122992	-0.38674	0.0238561	0.164844
Ceramide..d18.1.16.0.	Eubacterium_eligens	0.318128	-0.582057	0.00030494	0.0453174
Ceramide..d18.1.16.0.	Ruminococcus_sp_5_1_39BFAA	0.0677688	-0.309868	0.0745162	0.231576
Ceramide..d18.2.18.0.	Bacteroides_ovatus	0.0918125	-0.345447	0.0453904	0.19634
Ceramide..d18.2.18.0.	Bacteroides_uniformis	-0.0214578	0.0974448	0.58352	0.686929
Ceramide..d18.2.18.0.	Prevotella_copri	0.139775	0.407238	0.0168292	0.156027
Ceramide..d18.2.18.0.	Clostridium_bolteae	0.206317	-0.479966	0.00407088	0.107642
Ceramide..d18.2.18.0.	Coprococcus_comes	0.0851922	0.336026	0.0520183	0.204733
Ceramide..d18.2.18.0.	Faecalibacterium_prausnitzii	0.0163056	-0.214743	0.222613	0.376751
Ceramide..d18.2.18.0.	Ruminococcus_sp_5_1_39BFAA	0.0913296	-0.344768	0.0458439	0.196946
Ceramide..d18.2.18.0.	Subdoligranulum_unclassified	-0.00938518	-0.14561	0.411259	0.548065
Ceramide..d18.2.18.0.	Bilophila_unclassified	0.258266	0.529852	0.00126959	0.0661202
Cholesteryl.ester.14.0	Bifidobacterium_adolescentis	0.00745705	0.193737	0.272265	0.417795
Cholesteryl.ester.14.0	Bacteroides_stercoris	0.0656504	-0.306535	0.077856	0.235433
Cholesteryl.ester.14.0	Eubacterium_rectale	0.033658	0.250881	0.152384	0.311318
Cholesteryl.ester.14.0	Ruminococcus_obeum	-0.0262377	-0.0697166	0.695216	0.777639
Cholesteryl.ester.14.0	Dorea_formicigenerans	0.0300885	-0.243885	0.164535	0.3235
Cholesteryl.ester.14.0	Roseburia_hominis	0.0304579	0.244618	0.16323	0.322008
Cholesteryl.ester.14.0	Roseburia_intestinalis	0.0312263	-0.246136	0.160551	0.320869
Cholesteryl.ester.14.0	Roseburia_inulinivorans	-0.0197088	-0.10579	0.551537	0.661845
Cholesteryl.ester.14.0	Ruminococcus_bromii	0.23242	0.505648	0.00228372	0.0869684
Cholesteryl.ester.14.0	Ruminococcus_sp_5_1_39BFAA	0.00819654	-0.195579	0.267644	0.413839
Cholesteryl.ester.14.0	Subdoligranulum_unclassified	-0.0273625	-0.0613976	0.730138	0.800202
Cholesteryl.ester.15.0	Bifidobacterium_adolescentis	0.0306929	0.245083	0.162405	0.321738
Cholesteryl.ester.15.0	Bacteroides_caccae	0.00709141	0.19282	0.274586	0.419614
Cholesteryl.ester.15.0	Bacteroides_stercoris	-0.00338148	-0.16439	0.35287	0.49291
Cholesteryl.ester.15.0	Clostridium_bolteae	-0.0272058	0.0626227	0.72496	0.795867
Cholesteryl.ester.15.0	Eubacterium_eligens	0.103425	-0.361377	0.0357366	0.185509
Cholesteryl.ester.15.0	Ruminococcus_obeum	-0.00596417	-0.156587	0.376494	0.516539
Cholesteryl.ester.15.0	Dorea_formicigenerans	0.223878	-0.49739	0.0027636	0.0877612
Cholesteryl.ester.15.0	Roseburia_hominis	0.0368691	0.257011	0.142282	0.300246
Cholesteryl.ester.15.0	Roseburia_intestinalis	0.00726142	-0.193247	0.273504	0.418452
Cholesteryl.ester.15.0	Roseburia_inulinivorans	0.0393787	-0.261703	0.134889	0.296165
Cholesteryl.ester.15.0	Faecalibacterium_prausnitzii	0.101984	-0.359439	0.0368136	0.185509
Cholesteryl.ester.15.0	Ruminococcus_bromii	0.0800441	0.328514	0.0578375	0.210889
Cholesteryl.ester.15.0	Ruminococcus_sp_5_1_39BFAA	0.081273	-0.330323	0.0563914	0.209425
Cholesteryl.ester.16.0	Roseburia_hominis	0.114683	0.376179	0.0283301	0.173714
Cholesteryl.ester.16.0	Faecalibacterium_prausnitzii	0.125802	-0.390247	0.0225062	0.164259
Cholesteryl.ester.17.0	Bifidobacterium_adolescentis	0.00510321	0.187754	0.287633	0.433184
Cholesteryl.ester.17.0	Bacteroides_caccae	0.0497663	0.280288	0.108365	0.276842
Cholesteryl.ester.17.0	Bacteroides_fragilis	0.0823811	0.331945	0.0551187	0.207126
Cholesteryl.ester.17.0	Parabacteroides_merdae	-0.00593477	0.156678	0.376213	0.516539
Cholesteryl.ester.17.0	Alistipes_onderdonkii	0.168601	0.440221	0.00917509	0.136511
Cholesteryl.ester.17.0	Eubacterium_eligens	0.158801	-0.429292	0.0112903	0.138419
Cholesteryl.ester.17.0	Ruminococcus_torques	0.047109	-0.275653	0.114579	0.284155
Cholesteryl.ester.17.0	Dorea_formicigenerans	0.268437	-0.539078	0.00100324	0.0619959
Cholesteryl.ester.17.0	Roseburia_hominis	0.0517855	0.283759	0.103881	0.270505
Cholesteryl.ester.17.0	Roseburia_inulinivorans	0.172729	-0.444745	0.00840385	0.136511
Cholesteryl.ester.17.0	Faecalibacterium_prausnitzii	0.0416323	-0.265845	0.1286	0.294373
Cholesteryl.ester.17.0	Ruminococcus_bromii	0.0260202	0.235658	0.179693	0.340679
Cholesteryl.ester.17.0	Ruminococcus_sp_5_1_39BFAA	0.0217835	-0.226774	0.197145	0.354697
Cholesteryl.ester.17.0	Klebsiella_pneumoniae	-0.0134182	-0.131497	0.458511	0.589798
Cholesteryl.ester.17.0	Akkermansia_muciniphila	0.0165086	0.215201	0.221605	0.376658
Cholesteryl.ester.17.1	Bifidobacterium_adolescentis	0.00217357	0.18003	0.308281	0.453027
Cholesteryl.ester.17.1	Bacteroides_caccae	0.00876908	0.196993	0.264131	0.412243
Cholesteryl.ester.17.1	Bacteroides_dorei	0.0118939	0.20454	0.245898	0.395747
Cholesteryl.ester.17.1	Bacteroides_stercoris	-0.0177053	-0.114605	0.518673	0.635
Cholesteryl.ester.17.1	Parabacteroides_merdae	-0.0161936	0.120831	0.496057	0.616839
Cholesteryl.ester.17.1	Eubacterium_eligens	0.106401	-0.365349	0.0336103	0.183872
Cholesteryl.ester.17.1	Eubacterium_hallii	-0.0286026	0.050667	0.775974	0.837049
Cholesteryl.ester.17.1	Eubacterium_rectale	-0.0184185	0.111547	0.529965	0.644271
Cholesteryl.ester.17.1	Dorea_formicigenerans	0.15019	-0.419454	0.0135333	0.142099
Cholesteryl.ester.17.1	Roseburia_hominis	0.0692179	0.312127	0.0723163	0.227429
Cholesteryl.ester.17.1	Roseburia_inulinivorans	0.157828	-0.428192	0.0115243	0.138419
Cholesteryl.ester.17.1	Ruminococcus_bromii	0.0800334	0.328498	0.0578503	0.210889
Cholesteryl.ester.17.1	Ruminococcus_sp_5_1_39BFAA	0.0392576	-0.261479	0.135236	0.296165
Cholesteryl.ester.17.1	Escherichia_coli	-0.000985789	-0.17131	0.332683	0.471845
Cholesteryl.ester.17.1	Escherichia_unclassified	0.16999	-0.441749	0.00890818	0.136511
Cholesteryl.ester.17.1	Akkermansia_muciniphila	0.0390498	0.261093	0.135834	0.296165
Cholesteryl.ester.18.0	Bacteroides_fragilis	0.0806672	0.329433	0.0570997	0.210606
Cholesteryl.ester.18.0	Parabacteroides_merdae	0.000135744	0.174455	0.323748	0.46474
Cholesteryl.ester.18.0	Alistipes_shahii	0.151565	0.421041	0.0131481	0.142099
Cholesteryl.ester.18.0	Eubacterium_eligens	0.0931929	-0.347379	0.0441188	0.195211
Cholesteryl.ester.18.0	Ruminococcus_torques	0.0392457	-0.261456	0.135271	0.296165
Cholesteryl.ester.18.0	Dorea_formicigenerans	0.133492	-0.399688	0.0191835	0.156027
Cholesteryl.ester.18.0	Roseburia_hominis	0.138959	0.406265	0.0171185	0.156027
Cholesteryl.ester.18.0	Roseburia_inulinivorans	0.0432663	-0.268809	0.124236	0.291148
Cholesteryl.ester.18.0	Faecalibacterium_prausnitzii	0.0875126	-0.339358	0.0495915	0.199901
Cholesteryl.ester.18.0	Ruminococcus_bromii	0.0156968	0.213364	0.225669	0.377138
Cholesteryl.ester.18.0	Ruminococcus_sp_5_1_39BFAA	0.0167906	-0.215835	0.220212	0.375775
Cholesteryl.ester.18.0	Akkermansia_muciniphila	0.0327856	0.249189	0.155261	0.312925
Cholesteryl.ester.18.1	Bacteroides_fragilis	0.090189	0.34316	0.046933	0.197567
Cholesteryl.ester.18.1	Roseburia_hominis	0.100371	0.357256	0.0380573	0.187762
Cholesteryl.ester.18.1	Roseburia_inulinivorans	0.0879263	-0.339948	0.049171	0.199901
Cholesteryl.ester.18.1	Akkermansia_muciniphila	0.0434333	0.26911	0.123799	0.291148
Cholesteryl.ester.20.1	Bacteroides_uniformis	0.102204	-0.359736	0.0366469	0.185509
Cholesteryl.ester.20.1	Bacteroides_vulgatus	0.13286	-0.39892	0.0194375	0.156027
Cholesteryl.ester.20.1	Ruminococcus_obeum	0.231375	0.504645	0.00233786	0.0869684
Cholesteryl.ester.20.1	Roseburia_hominis	0.0830466	0.332916	0.0543683	0.206981
Cholesteryl.ester.20.1	Roseburia_inulinivorans	0.0478267	-0.276912	0.112864	0.281512
Cholesteryl.ester.20.3	Bifidobacterium_adolescentis	0.0688841	0.311608	0.0728171	0.228453
Cholesteryl.ester.20.3	Roseburia_hominis	0.0363429	0.256017	0.143887	0.301191
Cholesteryl.ester.20.3	Roseburia_intestinalis	0.063124	-0.302513	0.0820404	0.242339
Cholesteryl.ester.20.3	Roseburia_inulinivorans	0.0909159	-0.344186	0.046236	0.196946
Cholesteryl.ester.20.3	Faecalibacterium_prausnitzii	0.0369584	-0.25718	0.142012	0.300162
Cholesteryl.ester.20.3	Akkermansia_muciniphila	0.017635	0.217724	0.216104	0.37022
Cholesteryl.ester.20.4	Faecalibacterium_prausnitzii	0.103941	-0.36207	0.0353582	0.184885
Cholesteryl.ester.22.6	Faecalibacterium_prausnitzii	0.0417047	-0.265977	0.128403	0.294373
p.Cresol.sulfate	Bacteroides_dorei	0.129035	-0.394244	0.0210456	0.15931
p.Cresol.sulfate	Clostridium_bolteae	0.111956	-0.372648	0.0299709	0.176992
p.Cresol.sulfate	Klebsiella_pneumoniae	0.239963	0.51283	0.0019272	0.0809425
Diacylglyceride..14.1_18.1.	Eubacterium_rectale	0.0388236	0.260672	0.136489	0.296568
Diacylglyceride..16.0_20.3.	Bacteroides_vulgatus	0.16038	-0.431072	0.0109201	0.138419
Diacylglyceride..16.1_18.1.	Bifidobacterium_adolescentis	-0.0279362	-0.0566869	0.750158	0.815961
Diacylglyceride..16.1_18.1.	Bifidobacterium_pseudocatenulatum	0.0347219	-0.252928	0.148954	0.308371
Diacylglyceride..16.1_18.1.	Collinsella_aerofaciens	0.0533914	-0.28649	0.100453	0.267463
Diacylglyceride..16.1_18.1.	Bacteroides_caccae	-0.031059	-0.0136085	0.939112	0.958999
Diacylglyceride..16.1_18.1.	Bacteroides_ovatus	-0.0304228	0.0283225	0.873668	0.913667
Diacylglyceride..16.1_18.1.	Bacteroides_uniformis	0.0885991	0.340907	0.0484945	0.199901
Diacylglyceride..16.1_18.1.	Bacteroides_vulgatus	-0.0234064	0.0872117	0.623821	0.716233
Diacylglyceride..16.1_18.1.	Alistipes_finegoldii	-0.0105587	-0.141649	0.424236	0.558499
Diacylglyceride..16.1_18.1.	Alistipes_putredinis	0.0208403	-0.224748	0.201284	0.357675
Diacylglyceride..16.1_18.1.	Alistipes_shahii	-0.00251536	0.166925	0.345391	0.485636
Diacylglyceride..16.1_18.1.	Streptococcus_thermophilus	0.0208223	-0.22471	0.201364	0.357675
Diacylglyceride..16.1_18.1.	Clostridium_bolteae	0.000567351	-0.175651	0.320391	0.462985
Diacylglyceride..16.1_18.1.	Clostridium_leptum	0.109658	-0.369645	0.0314269	0.179725
Diacylglyceride..16.1_18.1.	Eubacterium_eligens	-0.031026	0.0147381	0.934069	0.956193
Diacylglyceride..16.1_18.1.	Eubacterium_hallii	0.0759397	-0.3224	0.0629445	0.214351
Diacylglyceride..16.1_18.1.	Eubacterium_rectale	-0.00260309	0.16667	0.346139	0.485881
Diacylglyceride..16.1_18.1.	Eubacterium_sp_3_1_31	-0.00757635	0.151513	0.392344	0.529908
Diacylglyceride..16.1_18.1.	Eubacterium_ventriosum	0.0103618	-0.200875	0.254645	0.403833
Diacylglyceride..16.1_18.1.	Ruminococcus_gnavus	-0.0182309	-0.112359	0.526954	0.64241
Diacylglyceride..16.1_18.1.	Ruminococcus_obeum	-0.01353	-0.131084	0.459936	0.589987
Diacylglyceride..16.1_18.1.	Roseburia_hominis	0.095359	-0.350389	0.0421946	0.194545
Diacylglyceride..16.1_18.1.	Roseburia_intestinalis	0.0217976	0.226804	0.197084	0.354697
Diacylglyceride..16.1_18.1.	Oscillibacter_unclassified	-0.00893098	0.147115	0.40639	0.543802
Diacylglyceride..16.1_18.1.	Faecalibacterium_prausnitzii	-0.015334	-0.124233	0.483916	0.607184
Diacylglyceride..16.1_18.1.	Ruminococcus_sp_5_1_39BFAA	0.0425686	-0.267547	0.12608	0.293136
Diacylglyceride..16.1_18.1.	Bilophila_unclassified	-0.0293769	-0.0426186	0.810857	0.865357
Diacylglyceride..16.1_18.1.	Escherichia_coli	-0.031033	-0.0145074	0.935098	0.956401
Diacylglyceride..16.1_18.1.	Klebsiella_pneumoniae	-0.0280975	-0.0552901	0.756125	0.819541
Diacylglyceride..16.1_18.1.	Akkermansia_muciniphila	-0.0155209	-0.123501	0.486515	0.60791
Diacylglyceride..17.0_18.1.	Bifidobacterium_bifidum	-0.0168407	-0.118206	0.505532	0.624838
Diacylglyceride..17.0_18.1.	Bifidobacterium_pseudocatenulatum	-0.0290862	0.0458064	0.796994	0.854766
Diacylglyceride..17.0_18.1.	Collinsella_aerofaciens	-0.0153759	0.124069	0.484497	0.607184
Diacylglyceride..17.0_18.1.	Bacteroides_dorei	-0.0217608	0.0959253	0.589431	0.691386
Diacylglyceride..17.0_18.1.	Bacteroides_uniformis	-0.0119676	0.136741	0.440625	0.571977
Diacylglyceride..17.0_18.1.	Parabacteroides_distasonis	0.125013	0.389265	0.0228775	0.164259
Diacylglyceride..17.0_18.1.	Alistipes_onderdonkii	-0.0242238	-0.0825426	0.642581	0.73261
Diacylglyceride..17.0_18.1.	Alistipes_putredinis	-0.0262614	-0.0695515	0.695904	0.77774
Diacylglyceride..17.0_18.1.	Clostridium_leptum	0.0471314	-0.275692	0.114525	0.284155
Diacylglyceride..17.0_18.1.	Eubacterium_eligens	-0.0310566	0.0136953	0.938725	0.958999
Diacylglyceride..17.0_18.1.	Eubacterium_hallii	0.166959	-0.438409	0.00950057	0.136511
Diacylglyceride..17.0_18.1.	Eubacterium_rectale	0.0636987	0.303433	0.0810687	0.24168
Diacylglyceride..17.0_18.1.	Eubacterium_sp_3_1_31	-0.0253028	-0.0759406	0.669481	0.756653
Diacylglyceride..17.0_18.1.	Eubacterium_ventriosum	-0.0252399	-0.0763412	0.667837	0.756653
Diacylglyceride..17.0_18.1.	Ruminococcus_gnavus	-0.019566	-0.106442	0.549072	0.660104
Diacylglyceride..17.0_18.1.	Ruminococcus_torques	-0.0312496	-0.000599726	0.997314	0.998081
Diacylglyceride..17.0_18.1.	Coprococcus_comes	-0.0312091	-0.00629716	0.971804	0.981605
Diacylglyceride..17.0_18.1.	Dorea_formicigenerans	0.0413796	-0.265384	0.12929	0.294808
Diacylglyceride..17.0_18.1.	Roseburia_hominis	-0.0288479	0.0482628	0.786353	0.844746
Diacylglyceride..17.0_18.1.	Roseburia_inulinivorans	0.086347	0.337688	0.050796	0.202872
Diacylglyceride..17.0_18.1.	Oscillibacter_unclassified	-0.0176314	0.114917	0.517527	0.634483
Diacylglyceride..17.0_18.1.	Faecalibacterium_prausnitzii	0.0402262	-0.263268	0.132487	0.295373
Diacylglyceride..17.0_18.1.	Ruminococcus_bromii	0.0344795	0.252463	0.149728	0.308447
Diacylglyceride..17.0_18.1.	Ruminococcus_sp_5_1_39BFAA	-0.0038675	-0.16295	0.35716	0.497351
Diacylglyceride..17.0_18.1.	Subdoligranulum_unclassified	0.0729942	-0.317939	0.066889	0.219369
Diacylglyceride..17.0_18.1.	Citrobacter_freundii	-0.00342082	-0.164274	0.353215	0.49291
Diacylglyceride..17.0_18.1.	Enterobacter_cloacae	0.0392487	0.261462	0.135262	0.296165
Diacylglyceride..17.0_18.1.	Escherichia_coli	0.0129873	-0.207115	0.239873	0.389179
Diacylglyceride..17.0_18.1.	Klebsiella_pneumoniae	-0.0122169	-0.135854	0.443622	0.574722
Diacylglyceride..18.1_18.2.	Eubacterium_rectale	0.0656014	-0.306458	0.077935	0.235433
Diacylglyceride..18.1_18.3.	Bifidobacterium_adolescentis	-0.0229166	0.0898937	0.613148	0.710758
Diacylglyceride..18.1_18.3.	Bacteroides_caccae	0.0234077	-0.23022	0.19024	0.351338
Diacylglyceride..18.1_18.3.	Bacteroides_dorei	0.0879397	0.339967	0.0491574	0.199901
Diacylglyceride..18.1_18.3.	Bacteroides_stercoris	-0.0269018	0.064934	0.715223	0.78917
Diacylglyceride..18.1_18.3.	Bacteroides_thetaiotaomicron	-0.0106064	0.141485	0.424777	0.558646
Diacylglyceride..18.1_18.3.	Bacteroides_uniformis	-0.0270741	0.0636349	0.720691	0.792516
Diacylglyceride..18.1_18.3.	Bacteroides_vulgatus	0.0543965	-0.288186	0.0983672	0.265782
Diacylglyceride..18.1_18.3.	Eubacterium_rectale	-0.0291492	-0.0451341	0.799913	0.856485
Diacylglyceride..18.1_18.3.	Eubacterium_siraeum	-0.014378	0.127909	0.470969	0.598246
Diacylglyceride..18.1_18.3.	Roseburia_intestinalis	-0.00318291	-0.164974	0.351136	0.49212
Diacylglyceride..18.1_18.3.	Subdoligranulum_unclassified	0.0722334	-0.316777	0.0679481	0.220619
Diacylglyceride..18.1_18.3.	Escherichia_unclassified	0.0213143	0.225769	0.199192	0.356737
Diacylglyceride..18.1_20.0.	Bifidobacterium_longum	0.00475277	-0.186847	0.290011	0.435017
Diacylglyceride..18.1_20.0.	Bacteroides_stercoris	0.0048529	-0.187107	0.289329	0.434876
Diacylglyceride..18.1_20.0.	Bacteroides_uniformis	0.167016	0.438472	0.009489	0.136511
Diacylglyceride..18.1_20.0.	Bacteroides_vulgatus	-0.0198692	-0.105052	0.554331	0.664585
Diacylglyceride..18.1_20.0.	Prevotella_copri	-0.00145576	-0.169975	0.336522	0.474704
Diacylglyceride..18.1_20.0.	Eubacterium_rectale	-0.013718	0.130387	0.462347	0.590549
Diacylglyceride..18.1_20.0.	Coprococcus_comes	-0.0217222	0.0961203	0.588671	0.691117
Diacylglyceride..18.1_20.0.	Dorea_formicigenerans	0.0195106	-0.221861	0.207287	0.363241
Diacylglyceride..18.1_20.0.	Roseburia_intestinalis	-0.0311752	-0.00851738	0.96187	0.975354
Diacylglyceride..18.1_20.0.	Ruminococcus_bromii	-0.0308075	0.0207137	0.907434	0.937607
Diacylglyceride..18.1_20.0.	Ruminococcus_sp_5_1_39BFAA	0.114532	0.375984	0.0284186	0.173714
Diacylglyceride..18.1_20.0.	Subdoligranulum_unclassified	0.136125	-0.402868	0.0181604	0.156027
Diacylglyceride..18.1_20.0.	Citrobacter_freundii	0.0956519	-0.350794	0.041941	0.194545
Diacylglyceride..18.1_20.0.	Akkermansia_muciniphila	0.0897519	-0.342542	0.0473573	0.197997
Diacylglyceride..18.2_20.0.	Akkermansia_muciniphila	0.0860857	-0.337313	0.0510701	0.203127
Dihexosylceramide..d18.1.14.0.	Eubacterium_rectale	0.0156176	0.213184	0.22607	0.377138
Dihydroceramide..d18.0.20.0.	Eubacterium_rectale	0.0430602	0.268437	0.124778	0.291148
Dihydroceramide..d18.0.22.0.	Ruminococcus_sp_5_1_39BFAA	0.07346	0.318649	0.0662489	0.218924
Dihydroceramide..d18.0.24.1.	Bacteroides_caccae	0.022224	0.227714	0.195245	0.354697
Dihydroceramide..d18.0.24.1.	Bacteroides_thetaiotaomicron	0.0551948	0.289526	0.096743	0.264066
Dihydroceramide..d18.0.24.1.	Bacteroides_uniformis	-0.0193556	0.107396	0.545477	0.656387
Dihydroceramide..d18.0.24.1.	Parabacteroides_distasonis	0.137752	0.404822	0.0175547	0.156027
Dihydroceramide..d18.0.24.1.	Prevotella_copri	0.0621482	0.300945	0.0837179	0.245497
Dihydroceramide..d18.0.24.1.	Eubacterium_siraeum	0.0437058	0.269601	0.123089	0.291148
Dihydroceramide..d18.0.24.1.	Ruminococcus_obeum	0.0410419	-0.264766	0.130217	0.294857
Dihydroceramide..d18.0.24.1.	Roseburia_intestinalis	-0.0283331	0.0531839	0.76515	0.82743
Dihydroceramide..d18.0.24.1.	Faecalibacterium_prausnitzii	-0.0259127	-0.0719412	0.685977	0.770615
Dihydroceramide..d18.0.24.1.	Ruminococcus_sp_5_1_39BFAA	0.0527504	0.285403	0.101807	0.268438
Dihydroceramide..d18.0.24.1.	Subdoligranulum_unclassified	0.0850761	-0.335859	0.0521427	0.204733
Dihydroceramide..d18.0.24.1.	Bilophila_unclassified	0.00481551	0.18701	0.289584	0.434876
Dihydroceramide..d18.0.24.1.	Citrobacter_freundii	0.0324875	-0.248608	0.156257	0.314447
Docosahexaenoic.acid	Bacteroides_vulgatus	0.277219	-0.54692	0.000816908	0.0619959
Docosahexaenoic.acid	Eubacterium_rectale	0.110386	0.3706	0.0309579	0.179143
Dodecanoic.acid	Bacteroides_dorei	0.137544	-0.404573	0.017631	0.156027
Dodecanoic.acid	Ruminococcus_obeum	0.108618	-0.36828	0.0321079	0.179725
Hexosylceramide..d18.1.26.1.	Roseburia_hominis	0.241741	-0.514508	0.00185126	0.0809425
Hexosylceramide..d18.2.16.0.	Bacteroides_stercoris	0.122833	-0.386541	0.0239347	0.164844
Hexosylceramide..d18.2.16.0.	Bacteroides_uniformis	0.00188295	0.179245	0.310429	0.454133
Hexosylceramide..d18.2.16.0.	Eubacterium_rectale	0.0177271	0.217929	0.215661	0.37022
Hexosylceramide..d18.2.16.0.	Roseburia_hominis	0.0959705	-0.351234	0.0416668	0.194545
Hexosylceramide..d18.2.16.0.	Akkermansia_muciniphila	0.0812158	-0.330239	0.0564579	0.209425
Indoxyl.sulfate	Eubacterium_rectale	0.134099	0.400422	0.018943	0.156027
Lysophosphatidyl.choline.a.C14.0	Bifidobacterium_adolescentis	-0.0188748	0.109545	0.537418	0.649692
Lysophosphatidyl.choline.a.C14.0	Bifidobacterium_bifidum	0.150749	-0.4201	0.0133754	0.142099
Lysophosphatidyl.choline.a.C14.0	Bifidobacterium_longum	0.000418978	0.175241	0.32154	0.463935
Lysophosphatidyl.choline.a.C14.0	Bacteroides_fragilis	-0.0300748	-0.0337571	0.849679	0.895051
Lysophosphatidyl.choline.a.C14.0	Bacteroides_stercoris	-0.0110369	-0.140002	0.429696	0.561762
Lysophosphatidyl.choline.a.C14.0	Bacteroides_thetaiotaomicron	-0.0147057	-0.126661	0.475344	0.601423
Lysophosphatidyl.choline.a.C14.0	Bacteroides_vulgatus	0.0441237	-0.270351	0.122009	0.291148
Lysophosphatidyl.choline.a.C14.0	Parabacteroides_merdae	0.0609695	-0.29904	0.0857913	0.248862
Lysophosphatidyl.choline.a.C14.0	Alistipes_putredinis	0.240923	-0.513737	0.00188583	0.0809425
Lysophosphatidyl.choline.a.C14.0	Clostridium_bolteae	1.29679e-05	0.174114	0.324711	0.465097
Lysophosphatidyl.choline.a.C14.0	Clostridium_leptum	0.114822	-0.376359	0.0282484	0.173714
Lysophosphatidyl.choline.a.C14.0	Ruminococcus_gnavus	0.0731126	-0.31812	0.0667256	0.219369
Lysophosphatidyl.choline.a.C14.0	Coprococcus_comes	0.0200315	0.222997	0.204912	0.360994
Lysophosphatidyl.choline.a.C14.0	Roseburia_inulinivorans	-0.0200056	0.104421	0.556729	0.666232
Lysophosphatidyl.choline.a.C14.0	Oscillibacter_unclassified	0.147456	-0.416282	0.0143321	0.146933
Lysophosphatidyl.choline.a.C14.0	Ruminococcus_bromii	-0.0148516	0.126101	0.477314	0.602192
Lysophosphatidyl.choline.a.C14.0	Subdoligranulum_unclassified	-0.0177215	-0.114536	0.518925	0.635
Lysophosphatidyl.choline.a.C14.0	Bilophila_unclassified	-0.0247474	0.0794077	0.655301	0.745806
Lysophosphatidyl.choline.a.C14.0	Escherichia_unclassified	-0.0215326	-0.097072	0.584968	0.688011
Lysophosphatidyl.choline.a.C14.0	Klebsiella_pneumoniae	-0.0230298	0.089281	0.615579	0.710902
Lysophosphatidyl.choline.a.C14.0	Akkermansia_muciniphila	-0.0203737	-0.102697	0.563295	0.66979
Lysophosphatidyl.choline.a.C16.0	Bacteroides_fragilis	0.104107	0.362291	0.0352379	0.184885
Lysophosphatidyl.choline.a.C16.0	Ruminococcus_obeum	0.145646	-0.414168	0.0148859	0.14859
Lysophosphatidyl.choline.a.C18.0	Bacteroides_fragilis	0.165392	0.436673	0.00982139	0.136511
Lysophosphatidyl.choline.a.C18.0	Ruminococcus_obeum	0.105476	-0.364119	0.0342573	0.18431
Lysophosphatidyl.choline.a.C18.0	Akkermansia_muciniphila	0.0185336	-0.219716	0.211828	0.367243
Lysophosphatidyl.choline.a.C18.1	Bacteroides_fragilis	0.122764	0.386455	0.0239686	0.164844
Lysophosphatidyl.choline.a.C18.1	Bacteroides_vulgatus	0.00101046	-0.17687	0.316991	0.460624
Lysophosphatidyl.choline.a.C18.1	Ruminococcus_obeum	0.0273952	-0.23847	0.174404	0.334918
Lysophosphatidyl.choline.a.C18.1	Ruminococcus_bromii	0.0115952	0.203831	0.247575	0.397232
Lysophosphatidyl.choline.a.C24.0	Bacteroides_dorei	0.0200845	-0.223112	0.204672	0.360994
Lysophosphatidyl.choline.a.C24.0	Bacteroides_ovatus	0.000291831	-0.174889	0.322529	0.464014
Lysophosphatidyl.choline.a.C24.0	Bacteroides_stercoris	0.0959982	-0.351272	0.041643	0.194545
Lysophosphatidyl.choline.a.C24.0	Bacteroides_thetaiotaomicron	-0.013483	-0.131258	0.459336	0.589798
Lysophosphatidyl.choline.a.C24.0	Bacteroides_uniformis	0.00545565	-0.188662	0.285266	0.431378
Lysophosphatidyl.choline.a.C24.0	Parabacteroides_distasonis	0.0236138	0.230654	0.189384	0.350674
Lysophosphatidyl.choline.a.C24.0	Streptococcus_salivarius	0.130753	0.396351	0.0203078	0.156757
Lysophosphatidyl.choline.a.C24.0	Streptococcus_thermophilus	0.00942031	0.19859	0.260202	0.408173
Lysophosphatidyl.choline.a.C24.0	Eubacterium_hallii	-0.031201	-0.00689019	0.96915	0.980446
Lysophosphatidyl.choline.a.C24.0	Eubacterium_sp_3_1_31	0.18114	-0.453822	0.00702144	0.135077
Lysophosphatidyl.choline.a.C24.0	Eubacterium_ventriosum	-0.0101052	-0.143192	0.419153	0.554611
Lysophosphatidyl.choline.a.C24.0	Ruminococcus_obeum	0.029028	0.241767	0.168346	0.327633
Lysophosphatidyl.choline.a.C24.0	Ruminococcus_torques	0.132444	-0.398414	0.0196063	0.156027
Lysophosphatidyl.choline.a.C24.0	Roseburia_hominis	0.0352731	0.253983	0.14721	0.306177
Lysophosphatidyl.choline.a.C24.0	Roseburia_intestinalis	-0.021718	-0.0961412	0.588589	0.691117
Lysophosphatidyl.choline.a.C24.0	Faecalibacterium_prausnitzii	0.0107742	0.201868	0.252255	0.40102
Lysophosphatidyl.choline.a.C24.0	Ruminococcus_sp_5_1_39BFAA	0.0155897	0.21312	0.226211	0.377138
Lysophosphatidyl.choline.a.C24.0	Escherichia_coli	-0.0227973	0.0905346	0.610609	0.708567
Lysophosphatidyl.choline.a.C24.0	Akkermansia_muciniphila	-0.0304739	-0.0274327	0.877606	0.914846
Lysophosphatidyl.choline.a.C26.0	Roseburia_hominis	0.135214	0.401771	0.018508	0.156027
Lysophosphatidyl.choline.a.C26.0	Roseburia_inulinivorans	0.168422	-0.440024	0.00921002	0.136511
Phosphatidyl.choline.aa.C30.0	Eubacterium_rectale	0.0596546	0.296901	0.0881667	0.25064
Phosphatidyl.choline.aa.C30.0	Ruminococcus_obeum	-0.00918331	-0.146281	0.409085	0.54632
Phosphatidyl.choline.aa.C30.0	Roseburia_inulinivorans	0.0550793	0.289333	0.0969761	0.264148
Phosphatidyl.choline.aa.C30.0	Ruminococcus_bromii	0.132987	0.399074	0.0193863	0.156027
Phosphatidyl.choline.aa.C30.0	Ruminococcus_sp_5_1_39BFAA	-0.018836	-0.109717	0.536776	0.649519
Phosphatidyl.choline.aa.C32.1	Eubacterium_rectale	0.0162661	0.214654	0.22281	0.376751
Phosphatidyl.choline.aa.C32.2	Bacteroides_vulgatus	0.052856	-0.285582	0.101582	0.268438
Phosphatidyl.choline.aa.C32.2	Eubacterium_rectale	0.00199843	0.179558	0.309573	0.453901
Phosphatidyl.choline.aa.C34.4	Eubacterium_rectale	0.024728	0.232984	0.184826	0.347249
Phosphatidyl.choline.aa.C36.0	Bifidobacterium_adolescentis	0.00861355	0.19661	0.26508	0.41284
Phosphatidyl.choline.aa.C36.0	Bifidobacterium_bifidum	0.082308	-0.331839	0.0552018	0.207126
Phosphatidyl.choline.aa.C36.0	Bacteroides_caccae	-0.0312329	0.00407715	0.981742	0.990107
Phosphatidyl.choline.aa.C36.0	Bacteroides_fragilis	0.0848432	0.335522	0.0523935	0.204733
Phosphatidyl.choline.aa.C36.0	Bacteroides_ovatus	0.0442001	-0.270488	0.121813	0.291148
Phosphatidyl.choline.aa.C36.0	Bacteroides_stercoris	-0.0311724	-0.00867252	0.961176	0.975354
Phosphatidyl.choline.aa.C36.0	Bacteroides_thetaiotaomicron	0.0121381	-0.205118	0.244538	0.394045
Phosphatidyl.choline.aa.C36.0	Bacteroides_uniformis	-0.0299616	-0.0353458	0.842691	0.891295
Phosphatidyl.choline.aa.C36.0	Parabacteroides_distasonis	0.0816276	0.330843	0.055981	0.208846
Phosphatidyl.choline.aa.C36.0	Parabacteroides_merdae	0.00106352	0.177015	0.316587	0.460624
Phosphatidyl.choline.aa.C36.0	Prevotella_copri	-0.0305551	0.0259592	0.884135	0.919444
Phosphatidyl.choline.aa.C36.0	Alistipes_putredinis	0.0348621	-0.253197	0.148508	0.308371
Phosphatidyl.choline.aa.C36.0	Clostridium_leptum	0.00531076	-0.188289	0.286236	0.432343
Phosphatidyl.choline.aa.C36.0	Eubacterium_hallii	-0.0011227	-0.170922	0.333796	0.472907
Phosphatidyl.choline.aa.C36.0	Eubacterium_rectale	0.049444	0.27973	0.1091	0.276842
Phosphatidyl.choline.aa.C36.0	Eubacterium_siraeum	0.0310655	0.245819	0.161107	0.320869
Phosphatidyl.choline.aa.C36.0	Ruminococcus_gnavus	0.0712109	-0.315208	0.0693982	0.223655
Phosphatidyl.choline.aa.C36.0	Ruminococcus_obeum	-0.0168647	0.118107	0.505888	0.624838
Phosphatidyl.choline.aa.C36.0	Dorea_formicigenerans	0.0163933	-0.214941	0.222176	0.376658
Phosphatidyl.choline.aa.C36.0	Roseburia_hominis	-0.0229889	0.0895029	0.614698	0.710779
Phosphatidyl.choline.aa.C36.0	Roseburia_intestinalis	0.000169776	0.17455	0.323481	0.46474
Phosphatidyl.choline.aa.C36.0	Ruminococcus_bromii	0.113945	0.375227	0.0287651	0.174048
Phosphatidyl.choline.aa.C36.0	Ruminococcus_sp_5_1_39BFAA	-0.00866886	-0.147976	0.403617	0.541762
Phosphatidyl.choline.aa.C36.0	Subdoligranulum_unclassified	-0.00659344	-0.154627	0.382574	0.522416
Phosphatidyl.choline.aa.C36.0	Bilophila_unclassified	0.0148747	0.211487	0.229873	0.381753
Phosphatidyl.choline.aa.C36.0	Enterobacter_cloacae	0.000871786	0.176489	0.31805	0.460624
Phosphatidyl.choline.aa.C36.0	Escherichia_coli	0.0307157	0.245128	0.162325	0.321738
Phosphatidyl.choline.aa.C36.0	Klebsiella_pneumoniae	0.0113318	0.203203	0.249066	0.39728
Phosphatidyl.choline.aa.C36.0	Akkermansia_muciniphila	-0.0049356	-0.15974	0.366838	0.506601
Phosphatidyl.choline.aa.C36.2	Bacteroides_vulgatus	0.102767	-0.360494	0.0362241	0.185509
Phosphatidyl.choline.aa.C36.2	Eubacterium_rectale	0.00852708	0.196397	0.265609	0.413151
Phosphatidyl.choline.aa.C36.5	Bifidobacterium_adolescentis	0.0472194	0.275847	0.114313	0.284155
Phosphatidyl.choline.aa.C36.5	Bifidobacterium_longum	0.0156445	0.213245	0.225933	0.377138
Phosphatidyl.choline.aa.C36.5	Bacteroides_caccae	0.00470366	0.186719	0.290346	0.435018
Phosphatidyl.choline.aa.C36.5	Bacteroides_thetaiotaomicron	0.0131553	-0.207508	0.238962	0.388426
Phosphatidyl.choline.aa.C36.5	Parabacteroides_merdae	0.0461826	0.274019	0.116832	0.286762
Phosphatidyl.choline.aa.C36.5	Alistipes_putredinis	0.0306376	-0.244974	0.162599	0.321738
Phosphatidyl.choline.aa.C36.5	Eubacterium_eligens	0.0151493	-0.212116	0.228459	0.379889
Phosphatidyl.choline.aa.C36.5	Eubacterium_rectale	0.0773312	0.324486	0.0611639	0.212415
Phosphatidyl.choline.aa.C36.5	Eubacterium_sp_3_1_31	0.0577754	-0.293816	0.0916802	0.257093
Phosphatidyl.choline.aa.C36.5	Ruminococcus_gnavus	0.104247	-0.362479	0.0351363	0.184885
Phosphatidyl.choline.aa.C36.5	Ruminococcus_obeum	0.0392486	-0.261462	0.135262	0.296165
Phosphatidyl.choline.aa.C36.5	Ruminococcus_bromii	0.0774571	0.324674	0.0610053	0.212415
Phosphatidyl.choline.aa.C36.5	Ruminococcus_sp_5_1_39BFAA	-0.0226329	-0.0914108	0.607144	0.706994
Phosphatidyl.choline.aa.C36.5	Subdoligranulum_unclassified	0.0791375	-0.327173	0.0589283	0.211363
Phosphatidyl.choline.aa.C36.5	Bilophila_unclassified	0.0187723	0.220242	0.210708	0.365789
Phosphatidyl.choline.aa.C36.5	Citrobacter_freundii	0.0563312	-0.291423	0.0944787	0.260492
Phosphatidyl.choline.aa.C36.5	Klebsiella_pneumoniae	0.0596665	0.29692	0.088145	0.25064
Phosphatidyl.choline.aa.C38.0	Eubacterium_rectale	0.0231	0.229572	0.191527	0.352026
Phosphatidyl.choline.aa.C38.0	Ruminococcus_sp_5_1_39BFAA	0.11101	-0.371415	0.030562	0.177642
Phosphatidyl.choline.aa.C40.2	Bifidobacterium_adolescentis	-0.0304663	0.027568	0.877007	0.914846
Phosphatidyl.choline.aa.C40.2	Bacteroides_caccae	0.0646027	0.304874	0.0795641	0.238692
Phosphatidyl.choline.aa.C40.2	Bacteroides_dorei	0.00620411	-0.190576	0.280318	0.425377
Phosphatidyl.choline.aa.C40.2	Bacteroides_stercoris	0.00436744	-0.185844	0.292654	0.437334
Phosphatidyl.choline.aa.C40.2	Bacteroides_thetaiotaomicron	-0.028019	-0.0559737	0.753203	0.817907
Phosphatidyl.choline.aa.C40.2	Bacteroides_uniformis	0.0389833	0.260969	0.136026	0.296165
Phosphatidyl.choline.aa.C40.2	Bacteroides_vulgatus	0.00108235	-0.177067	0.316444	0.460624
Phosphatidyl.choline.aa.C40.2	Parabacteroides_distasonis	0.0701101	0.31351	0.0709948	0.226557
Phosphatidyl.choline.aa.C40.2	Parabacteroides_merdae	-0.0312377	0.00344706	0.984564	0.990651
Phosphatidyl.choline.aa.C40.2	Alistipes_shahii	0.0205444	0.224109	0.202603	0.358897
Phosphatidyl.choline.aa.C40.2	Eubacterium_hallii	-0.0312493	0.000839209	0.996242	0.997774
Phosphatidyl.choline.aa.C40.2	Eubacterium_rectale	0.020324	0.223632	0.203591	0.360158
Phosphatidyl.choline.aa.C40.2	Eubacterium_sp_3_1_31	-0.0175461	-0.115276	0.516211	0.634063
Phosphatidyl.choline.aa.C40.2	Eubacterium_ventriosum	-0.0291917	-0.0446758	0.801904	0.856505
Phosphatidyl.choline.aa.C40.2	Ruminococcus_gnavus	0.0189436	-0.220619	0.209909	0.364907
Phosphatidyl.choline.aa.C40.2	Ruminococcus_obeum	-0.0218691	-0.0953761	0.591573	0.6917
Phosphatidyl.choline.aa.C40.2	Ruminococcus_torques	0.149246	-0.418361	0.0138042	0.143785
Phosphatidyl.choline.aa.C40.2	Lachnospiraceae_bacterium_5_1_63FAA	0.1026	-0.360269	0.0363492	0.185509
Phosphatidyl.choline.aa.C40.2	Roseburia_hominis	-0.0267207	-0.0662726	0.709604	0.784893
Phosphatidyl.choline.aa.C40.2	Roseburia_intestinalis	0.0250766	0.233709	0.183426	0.346116
Phosphatidyl.choline.aa.C40.2	Roseburia_inulinivorans	-0.00323466	-0.164822	0.351587	0.492222
Phosphatidyl.choline.aa.C40.2	Faecalibacterium_prausnitzii	-0.0147724	0.126405	0.476242	0.601423
Phosphatidyl.choline.aa.C40.2	Ruminococcus_bromii	-0.0136822	0.13052	0.461886	0.590549
Phosphatidyl.choline.aa.C40.2	Ruminococcus_sp_5_1_39BFAA	0.00152556	0.178276	0.313096	0.457521
Phosphatidyl.choline.aa.C40.2	Subdoligranulum_unclassified	0.0410958	-0.264865	0.130069	0.294857
Phosphatidyl.choline.aa.C40.2	Citrobacter_freundii	-0.001169	-0.170791	0.334173	0.472927
Phosphatidyl.choline.aa.C40.2	Escherichia_coli	-0.0255691	0.0742207	0.676557	0.762665
Phosphatidyl.choline.aa.C40.6	Ruminococcus_sp_5_1_39BFAA	0.1064	-0.365347	0.033611	0.183872
Phosphatidyl.choline.aa.C42.1	Eubacterium_rectale	0.0563684	0.291485	0.0944054	0.260492
Phosphatidyl.choline.aa.C42.2	Eubacterium_rectale	0.0271314	0.237933	0.175406	0.335357
Phosphatidyl.choline.aa.C42.5	Eubacterium_rectale	0.0238245	0.231096	0.188512	0.350633
Phosphatidyl.choline.ae.C30.0	Eubacterium_rectale	0.038173	0.25946	0.138388	0.297527
Phosphatidyl.choline.ae.C30.2	Bifidobacterium_longum	0.0656711	0.306568	0.0778227	0.235433
Phosphatidyl.choline.ae.C30.2	Bacteroides_vulgatus	0.069962	-0.313281	0.0712124	0.226696
Phosphatidyl.choline.ae.C30.2	Parabacteroides_distasonis	-0.0110436	0.139979	0.429774	0.561762
Phosphatidyl.choline.ae.C30.2	Streptococcus_thermophilus	0.0808819	-0.329748	0.0568477	0.210272
Phosphatidyl.choline.ae.C30.2	Eubacterium_eligens	0.161678	-0.43253	0.0106247	0.136964
Phosphatidyl.choline.ae.C30.2	Eubacterium_rectale	-0.0042896	0.161689	0.360943	0.499945
Phosphatidyl.choline.ae.C30.2	Roseburia_hominis	0.0404797	-0.263735	0.131777	0.295373
Phosphatidyl.choline.ae.C30.2	Ruminococcus_sp_5_1_39BFAA	0.00611812	-0.190357	0.280881	0.425736
Phosphatidyl.choline.ae.C30.2	Akkermansia_muciniphila	-0.0140966	-0.128971	0.467262	0.595279
Phosphatidyl.choline.ae.C34.2	Bacteroides_fragilis	0.0495678	0.279944	0.108817	0.276842
Phosphatidyl.choline.ae.C34.2	Bacteroides_vulgatus	0.0218017	-0.226813	0.197067	0.354697
Phosphatidyl.choline.ae.C34.2	Eubacterium_rectale	-0.013741	0.130301	0.462642	0.590549
Phosphatidyl.choline.ae.C34.2	Subdoligranulum_unclassified	0.0991169	-0.355551	0.0390529	0.189727
Phosphatidyl.choline.ae.C34.2	Akkermansia_muciniphila	0.0432	-0.268689	0.12441	0.291148
Phosphatidyl.choline.ae.C34.3	Eubacterium_rectale	0.0693457	0.312326	0.0721254	0.227378
Phosphatidyl.choline.ae.C36.0	Bifidobacterium_adolescentis	-0.0235972	-0.0861446	0.628089	0.719236
Phosphatidyl.choline.ae.C36.0	Bacteroides_fragilis	0.0102645	0.20064	0.255212	0.404241
Phosphatidyl.choline.ae.C36.0	Bacteroides_ovatus	0.00511677	-0.187789	0.287542	0.433184
Phosphatidyl.choline.ae.C36.0	Parabacteroides_distasonis	0.308859	0.574285	0.000382866	0.0453174
Phosphatidyl.choline.ae.C36.0	Prevotella_copri	0.0535124	0.286695	0.100199	0.267463
Phosphatidyl.choline.ae.C36.0	Alistipes_shahii	0.282593	0.551663	0.000719674	0.0619959
Phosphatidyl.choline.ae.C36.0	Eubacterium_eligens	0.0524589	-0.284908	0.102428	0.268875
Phosphatidyl.choline.ae.C36.0	Eubacterium_hallii	-0.0108722	-0.140571	0.427805	0.561494
Phosphatidyl.choline.ae.C36.0	Eubacterium_rectale	0.0157736	0.213538	0.225281	0.377138
Phosphatidyl.choline.ae.C36.0	Eubacterium_ventriosum	0.0781188	-0.32566	0.0601788	0.211825
Phosphatidyl.choline.ae.C36.0	Ruminococcus_gnavus	0.0577027	-0.293696	0.0918191	0.257093
Phosphatidyl.choline.ae.C36.0	Ruminococcus_obeum	0.00776115	0.194497	0.270354	0.416076
Phosphatidyl.choline.ae.C36.0	Ruminococcus_torques	0.0735664	-0.318811	0.0661036	0.218924
Phosphatidyl.choline.ae.C36.0	Roseburia_hominis	-0.0208106	-0.100613	0.571279	0.676802
Phosphatidyl.choline.ae.C36.0	Faecalibacterium_prausnitzii	-0.0220539	0.0944321	0.595264	0.695098
Phosphatidyl.choline.ae.C36.0	Ruminococcus_bromii	-0.0261855	0.070079	0.693708	0.776619
Phosphatidyl.choline.ae.C36.0	Subdoligranulum_unclassified	0.0142634	-0.210081	0.233057	0.383132
Phosphatidyl.choline.ae.C36.2	Bacteroides_uniformis	0.02813	0.23996	0.171649	0.332075
Phosphatidyl.choline.ae.C36.2	Parabacteroides_distasonis	0.200468	0.474022	0.00462513	0.114856
Phosphatidyl.choline.ae.C38.0	Eubacterium_eligens	0.151705	-0.421202	0.0131096	0.142099
Phosphatidyl.choline.ae.C38.0	Ruminococcus_sp_5_1_39BFAA	0.090839	-0.344078	0.0463092	0.196946
Phosphatidyl.choline.ae.C38.1	Bacteroides_caccae	0.0484208	0.277951	0.111466	0.279631
Phosphatidyl.choline.ae.C38.1	Bacteroides_uniformis	-0.0257781	0.072843	0.682245	0.767747
Phosphatidyl.choline.ae.C38.1	Bacteroides_xylanisolvens	0.189074	0.46222	0.00592042	0.129109
Phosphatidyl.choline.ae.C38.1	Eubacterium_hallii	0.0900786	-0.343004	0.0470398	0.197567
Phosphatidyl.choline.ae.C38.1	Eubacterium_rectale	0.024795	0.233124	0.184556	0.347243
Phosphatidyl.choline.ae.C38.1	Faecalibacterium_prausnitzii	0.0907041	-0.343887	0.0464381	0.196946
Phosphatidyl.choline.ae.C38.1	Ruminococcus_bromii	0.0192919	0.221383	0.208294	0.364515
Phosphatidyl.choline.ae.C38.1	Akkermansia_muciniphila	0.0420543	0.266614	0.127458	0.294059
Phosphatidyl.choline.ae.C38.3	Bacteroides_uniformis	0.0125452	0.206078	0.242288	0.391389
Phosphatidyl.choline.ae.C38.3	Eubacterium_rectale	0.000357798	0.175071	0.322015	0.463935
Phosphatidyl.choline.ae.C38.3	Ruminococcus_sp_5_1_39BFAA	0.119874	-0.382812	0.0254466	0.169038
Phosphatidyl.choline.ae.C38.6	Bifidobacterium_adolescentis	0.0125828	0.206166	0.242081	0.391389
Phosphatidyl.choline.ae.C38.6	Bacteroides_fragilis	0.0458329	0.273399	0.117695	0.286963
Phosphatidyl.choline.ae.C38.6	Bacteroides_thetaiotaomicron	0.0556787	-0.290335	0.095772	0.262516
Phosphatidyl.choline.ae.C38.6	Bacteroides_uniformis	-0.0260492	0.0710156	0.689816	0.773592
Phosphatidyl.choline.ae.C38.6	Parabacteroides_merdae	1.73278e-05	0.174126	0.324677	0.465097
Phosphatidyl.choline.ae.C38.6	Eubacterium_eligens	0.170332	-0.442124	0.00884371	0.136511
Phosphatidyl.choline.ae.C38.6	Eubacterium_hallii	0.087133	-0.338815	0.0499806	0.200848
Phosphatidyl.choline.ae.C38.6	Eubacterium_rectale	0.0237098	0.230856	0.188986	0.350674
Phosphatidyl.choline.ae.C38.6	Ruminococcus_gnavus	0.0842877	-0.334719	0.0529963	0.204733
Phosphatidyl.choline.ae.C38.6	Ruminococcus_bromii	-0.00131469	0.170377	0.335364	0.474097
Phosphatidyl.choline.ae.C38.6	Ruminococcus_sp_5_1_39BFAA	0.121833	-0.385285	0.0244355	0.164844
Phosphatidyl.choline.ae.C40.1	Bacteroides_uniformis	0.00878046	0.197021	0.264062	0.412243
Phosphatidyl.choline.ae.C40.1	Eubacterium_rectale	-0.0110171	0.140071	0.429468	0.561762
Phosphatidyl.choline.ae.C40.1	Ruminococcus_sp_5_1_39BFAA	0.154946	-0.424916	0.0122458	0.140239
Phosphatidyl.choline.ae.C40.4	Bifidobacterium_adolescentis	0.12602	0.390518	0.0224045	0.164259
Phosphatidyl.choline.ae.C40.4	Bacteroides_uniformis	0.0144139	0.210429	0.232269	0.382318
Phosphatidyl.choline.ae.C40.4	Ruminococcus_sp_5_1_39BFAA	0.0936125	-0.347964	0.0437393	0.195211
Phosphatidyl.choline.ae.C40.5	Bifidobacterium_adolescentis	0.0697883	0.313012	0.0714686	0.226956
Phosphatidyl.choline.ae.C40.5	Bacteroides_uniformis	0.0189413	0.220614	0.209919	0.364907
Phosphatidyl.choline.ae.C40.5	Eubacterium_eligens	0.155748	-0.42583	0.0120409	0.140239
Phosphatidyl.choline.ae.C40.5	Eubacterium_rectale	-0.0118056	0.137314	0.438693	0.570608
Phosphatidyl.choline.ae.C40.5	Ruminococcus_sp_5_1_39BFAA	0.0635597	-0.303211	0.0813026	0.24168
Phosphatidyl.choline.ae.C40.6	Ruminococcus_sp_5_1_39BFAA	0.165001	-0.436239	0.00990314	0.136511
Phosphatidyl.choline.ae.C42.0	Bacteroides_uniformis	-0.0104816	0.141912	0.423366	0.558028
Phosphatidyl.choline.ae.C42.0	Parabacteroides_distasonis	0.151868	0.421389	0.0130647	0.142099
Phosphatidyl.choline.ae.C42.0	Eubacterium_rectale	0.0160403	0.214143	0.223939	0.377138
Phosphatidyl.choline.ae.C42.0	Eubacterium_siraeum	0.145076	0.413501	0.0150644	0.14859
Phosphatidyl.choline.ae.C42.0	Ruminococcus_sp_5_1_39BFAA	0.0578931	-0.29401	0.091456	0.257093
Phosphatidyl.choline.ae.C44.3	Bifidobacterium_adolescentis	0.0145636	0.210773	0.231487	0.381997
Phosphatidyl.choline.ae.C44.3	Bacteroides_thetaiotaomicron	0.115332	-0.377015	0.0279525	0.173714
Phosphatidyl.choline.ae.C44.3	Eubacterium_eligens	0.140139	-0.407671	0.0167019	0.156027
Phosphatidyl.choline.ae.C44.3	Eubacterium_rectale	0.114121	0.375455	0.0286604	0.174048
Phosphatidyl.choline.ae.C44.3	Eubacterium_sp_3_1_31	0.135358	-0.401944	0.0184527	0.156027
Phosphatidyl.choline.ae.C44.3	Roseburia_hominis	-0.0183509	-0.11184	0.528875	0.64415
Phosphatidyl.choline.ae.C44.3	Escherichia_coli	0.046134	0.273933	0.116951	0.286762
Phosphatidyl.choline.ae.C44.3	Klebsiella_pneumoniae	0.179092	0.451628	0.00733636	0.136456
Phosphatidyl.choline.ae.C44.4	Eubacterium_rectale	0.0782692	0.325884	0.0599925	0.211825
Sphingomyelin.C16.1	Bifidobacterium_adolescentis	0.0202516	0.223475	0.203917	0.360245
Sphingomyelin.C16.1	Bacteroides_fragilis	0.0282478	0.240198	0.171211	0.331722
Sphingomyelin.C16.1	Bacteroides_thetaiotaomicron	0.0339467	-0.251438	0.151445	0.310522
Sphingomyelin.C16.1	Bacteroides_uniformis	-0.0226906	0.0911046	0.608354	0.707212
Sphingomyelin.C16.1	Parabacteroides_distasonis	0.107324	0.366572	0.0329765	0.18193
Sphingomyelin.C16.1	Eubacterium_eligens	0.292072	-0.559932	0.000574392	0.0619959
Sphingomyelin.C16.1	Eubacterium_rectale	-0.0301092	0.0332607	0.851866	0.895904
Sphingomyelin.C16.1	Roseburia_hominis	-0.0270627	-0.0637212	0.720327	0.792516
Sphingomyelin.C16.1	Faecalibacterium_prausnitzii	-0.0155785	-0.123274	0.48732	0.608333
Sphingomyelin.C16.1	Ruminococcus_bromii	0.0212033	0.22553	0.19968	0.357008
Sphingomyelin.C16.1	Subdoligranulum_unclassified	0.054724	-0.288736	0.0976974	0.265557
Sphingomyelin.C22.3	Bacteroides_uniformis	0.0263992	0.236437	0.178218	0.339694
Sphingomyelin.C22.3	Faecalibacterium_prausnitzii	0.0521698	-0.284415	0.103049	0.269418
Sphingomyelin.C22.3	Akkermansia_muciniphila	0.0430846	0.268481	0.124713	0.291148
Triacylglyceride..14.0_32.2.	Ruminococcus_bromii	0.0702672	0.313753	0.0707647	0.226377
Triacylglyceride..14.0_34.2.	Eubacterium_rectale	-0.0114838	0.138446	0.434893	0.56623
Triacylglyceride..14.0_34.2.	Roseburia_hominis	0.0661496	0.307324	0.0770554	0.235433
Triacylglyceride..14.0_34.2.	Ruminococcus_bromii	0.0769904	0.323976	0.0615952	0.212415
Triacylglyceride..14.0_34.2.	Akkermansia_muciniphila	0.0390459	0.261086	0.135846	0.296165
Triacylglyceride..14.0_34.3.	Akkermansia_muciniphila	0.0380495	0.259229	0.138752	0.297527
Triacylglyceride..14.0_36.1.	Eubacterium_rectale	0.13066	0.396237	0.0203472	0.156757
Triacylglyceride..14.0_36.3.	Eubacterium_rectale	-0.00587673	-0.156858	0.37566	0.516539
Triacylglyceride..14.0_36.3.	Roseburia_intestinalis	0.0921936	-0.345981	0.0450358	0.19634
Triacylglyceride..14.0_38.5.	Ruminococcus_bromii	0.150252	0.419526	0.0135157	0.142099
Triacylglyceride..14.0_38.5.	Akkermansia_muciniphila	0.0410739	0.264825	0.130129	0.294857
Triacylglyceride..16.0_28.1.	Eubacterium_rectale	0.0383789	0.259844	0.137784	0.297012
Triacylglyceride..16.0_32.0.	Eubacterium_rectale	0.0727599	0.317582	0.0672133	0.219474
Triacylglyceride..16.0_32.3.	Bifidobacterium_bifidum	0.0535303	-0.286725	0.100162	0.267463
Triacylglyceride..16.0_32.3.	Bacteroides_ovatus	0.00353046	0.183648	0.298497	0.442116
Triacylglyceride..16.0_32.3.	Clostridium_bolteae	-0.00391948	0.162795	0.357623	0.497463
Triacylglyceride..16.0_32.3.	Eubacterium_rectale	-0.00840193	0.148848	0.400821	0.538564
Triacylglyceride..16.0_32.3.	Eubacterium_sp_3_1_31	0.16793	-0.439482	0.0093067	0.136511
Triacylglyceride..16.0_32.3.	Roseburia_hominis	0.0227978	0.228932	0.192801	0.352603
Triacylglyceride..16.0_32.3.	Roseburia_intestinalis	0.0114587	-0.203506	0.248346	0.397232
Triacylglyceride..16.0_32.3.	Ruminococcus_bromii	0.102068	0.359552	0.0367499	0.185509
Triacylglyceride..16.0_32.3.	Ruminococcus_sp_5_1_39BFAA	-0.0287819	-0.0489216	0.783505	0.843677
Triacylglyceride..16.0_32.3.	Akkermansia_muciniphila	0.0214892	0.226144	0.198426	0.355856
Triacylglyceride..16.0_33.1.	Eubacterium_rectale	0.0177757	0.218037	0.215428	0.37022
Triacylglyceride..16.0_33.1.	Roseburia_hominis	0.107831	0.367241	0.0326338	0.180805
Triacylglyceride..16.0_33.2.	Roseburia_hominis	0.188078	0.461174	0.0060489	0.129109
Triacylglyceride..16.0_33.2.	Ruminococcus_bromii	0.114773	0.376295	0.0282775	0.173714
Triacylglyceride..16.0_34.2.	Bacteroides_vulgatus	0.033607	-0.250782	0.152551	0.311318
Triacylglyceride..16.0_34.2.	Eubacterium_siraeum	0.0724882	0.317167	0.0675914	0.22001
Triacylglyceride..16.0_34.2.	Eubacterium_sp_3_1_31	0.0458385	-0.273409	0.117681	0.286963
Triacylglyceride..16.0_34.2.	Ruminococcus_torques	0.0279442	-0.239584	0.172341	0.33292
Triacylglyceride..16.0_34.2.	Roseburia_hominis	0.224822	0.498309	0.00270617	0.0877612
Triacylglyceride..16.0_34.2.	Ruminococcus_bromii	0.0534047	0.286512	0.100425	0.267463
Triacylglyceride..16.0_34.2.	Escherichia_coli	0.0453303	-0.272506	0.118946	0.288951
Triacylglyceride..16.0_34.2.	Akkermansia_muciniphila	0.112186	0.372947	0.0298291	0.176992
Triacylglyceride..16.0_34.3.	Bacteroides_caccae	0.0880695	-0.340153	0.0490262	0.199901
Triacylglyceride..16.0_34.3.	Bacteroides_dorei	0.00950108	0.198787	0.25972	0.407907
Triacylglyceride..16.0_34.3.	Bacteroides_ovatus	-0.0104101	0.142156	0.422561	0.557987
Triacylglyceride..16.0_34.3.	Bacteroides_thetaiotaomicron	-0.0164024	0.11999	0.499081	0.61945
Triacylglyceride..16.0_34.3.	Alistipes_finegoldii	0.118724	-0.381352	0.0260596	0.170971
Triacylglyceride..16.0_34.3.	Eubacterium_rectale	-0.0305446	-0.0261532	0.883275	0.919284
Triacylglyceride..16.0_34.3.	Eubacterium_siraeum	0.0733129	0.318425	0.0664504	0.219034
Triacylglyceride..16.0_34.3.	Eubacterium_sp_3_1_31	0.0512725	-0.282881	0.105001	0.271793
Triacylglyceride..16.0_34.3.	Ruminococcus_torques	0.0371382	-0.257519	0.141469	0.2995
Triacylglyceride..16.0_34.3.	Roseburia_hominis	0.143915	0.412137	0.0154349	0.149972
Triacylglyceride..16.0_34.3.	Roseburia_intestinalis	0.0661159	-0.307271	0.0771092	0.235433
Triacylglyceride..16.0_34.3.	Ruminococcus_bromii	0.0332317	0.250055	0.153782	0.312362
Triacylglyceride..16.0_34.3.	Akkermansia_muciniphila	0.162362	0.433296	0.0104721	0.136511
Triacylglyceride..16.0_35.1.	Roseburia_hominis	0.209068	0.482738	0.00383275	0.106175
Triacylglyceride..16.0_35.2.	Eubacterium_rectale	0.0231729	0.229725	0.191221	0.352026
Triacylglyceride..16.0_35.2.	Roseburia_hominis	0.205616	0.479258	0.00413372	0.107642
Triacylglyceride..16.0_35.2.	Escherichia_coli	0.100766	-0.357793	0.0377487	0.187591
Triacylglyceride..16.0_35.2.	Escherichia_unclassified	0.255712	-0.527509	0.00134639	0.0674229
Triacylglyceride..16.0_35.3.	Eubacterium_rectale	0.0144883	0.2106	0.23188	0.382162
Triacylglyceride..16.0_35.3.	Roseburia_hominis	0.145451	0.413941	0.0149466	0.14859
Triacylglyceride..16.0_35.3.	Ruminococcus_bromii	0.0727277	0.317532	0.067258	0.219474
Triacylglyceride..16.0_35.3.	Escherichia_coli	0.165242	-0.436506	0.00985273	0.136511
Triacylglyceride..16.0_36.4.	Bifidobacterium_adolescentis	-0.0223401	0.0929513	0.601074	0.701253
Triacylglyceride..16.0_36.4.	Bacteroides_caccae	0.0421785	-0.26684	0.127124	0.294014
Triacylglyceride..16.0_36.4.	Bacteroides_stercoris	-0.0288185	-0.048557	0.785081	0.844075
Triacylglyceride..16.0_36.4.	Bacteroides_thetaiotaomicron	-0.0134525	0.13137	0.458948	0.589798
Triacylglyceride..16.0_36.4.	Bacteroides_vulgatus	0.0770336	-0.324041	0.0615404	0.212415
Triacylglyceride..16.0_36.4.	Prevotella_copri	0.0405662	0.263894	0.131536	0.295373
Triacylglyceride..16.0_36.4.	Eubacterium_hallii	0.0438517	0.269863	0.122711	0.291148
Triacylglyceride..16.0_36.4.	Eubacterium_rectale	-0.0147605	-0.126451	0.476083	0.601423
Triacylglyceride..16.0_36.4.	Eubacterium_siraeum	0.103942	0.362071	0.0353576	0.184885
Triacylglyceride..16.0_36.4.	Ruminococcus_torques	0.0380899	-0.259304	0.138633	0.297527
Triacylglyceride..16.0_36.4.	Roseburia_hominis	0.0396256	0.26216	0.134185	0.296165
Triacylglyceride..16.0_36.4.	Roseburia_intestinalis	0.0356803	-0.254759	0.145935	0.304483
Triacylglyceride..16.0_36.4.	Faecalibacterium_prausnitzii	0.0259365	-0.235486	0.180021	0.340679
Triacylglyceride..16.0_36.4.	Citrobacter_freundii	0.0828025	0.33256	0.0546424	0.207126
Triacylglyceride..16.0_36.4.	Escherichia_unclassified	0.0378977	0.258945	0.139201	0.297527
Triacylglyceride..16.0_36.4.	Akkermansia_muciniphila	0.0666832	0.308165	0.076209	0.234572
Triacylglyceride..16.0_38.1.	Eubacterium_rectale	0.0831546	0.333073	0.0542475	0.206981
Triacylglyceride..16.0_38.2.	Alistipes_putredinis	0.131909	0.397762	0.0198258	0.156443
Triacylglyceride..16.0_38.2.	Ruminococcus_torques	0.117882	-0.38028	0.0265173	0.171768
Triacylglyceride..16.0_38.2.	Roseburia_hominis	0.0344074	0.252325	0.149959	0.308447
Triacylglyceride..16.0_38.2.	Roseburia_inulinivorans	0.0598737	-0.297258	0.0877663	0.250596
Triacylglyceride..16.0_38.2.	Ruminococcus_sp_5_1_39BFAA	0.0274851	0.238653	0.174064	0.334759
Triacylglyceride..16.0_38.2.	Escherichia_coli	0.0685503	-0.311089	0.0733214	0.228931
Triacylglyceride..16.0_38.2.	Akkermansia_muciniphila	0.00283426	0.1818	0.303468	0.446963
Triacylglyceride..16.0_38.3.	Akkermansia_muciniphila	0.034492	0.252487	0.149688	0.308447
Triacylglyceride..16.0_38.5.	Akkermansia_muciniphila	0.162524	0.433476	0.0104364	0.136511
Triacylglyceride..16.0_38.6.	Akkermansia_muciniphila	0.133622	0.399845	0.0191318	0.156027
Triacylglyceride..16.0_40.6.	Bacteroides_ovatus	0.0357718	0.254933	0.145651	0.304394
Triacylglyceride..16.0_40.6.	Bacteroides_vulgatus	0.0166312	-0.215477	0.220998	0.376623
Triacylglyceride..16.0_40.6.	Eubacterium_rectale	-0.00674923	0.154137	0.384099	0.522416
Triacylglyceride..16.0_40.6.	Ruminococcus_obeum	0.0402647	-0.263339	0.132379	0.295373
Triacylglyceride..16.0_40.6.	Roseburia_hominis	0.0493469	0.279561	0.109322	0.276842
Triacylglyceride..16.0_40.6.	Faecalibacterium_prausnitzii	0.074113	-0.319641	0.0653621	0.21877
Triacylglyceride..16.0_40.6.	Ruminococcus_bromii	0.0241814	0.231844	0.187047	0.348405
Triacylglyceride..16.0_40.6.	Akkermansia_muciniphila	0.0502315	0.281091	0.107314	0.27567
Triacylglyceride..16.0_40.7.	Eubacterium_rectale	0.0569224	0.292405	0.0933225	0.260184
Triacylglyceride..16.0_40.7.	Akkermansia_muciniphila	0.133022	0.399117	0.0193719	0.156027
Triacylglyceride..16.1_28.0.	Parabacteroides_merdae	0.138486	-0.4057	0.017288	0.156027
Triacylglyceride..16.1_28.0.	Eubacterium_rectale	-0.00732179	0.152326	0.38978	0.528089
Triacylglyceride..16.1_28.0.	Ruminococcus_obeum	0.0404194	-0.263624	0.131945	0.295373
Triacylglyceride..16.1_28.0.	Ruminococcus_bromii	0.010182	0.200441	0.255695	0.404305
Triacylglyceride..16.1_28.0.	Ruminococcus_sp_5_1_39BFAA	0.0147231	-0.21114	0.230658	0.381997
Triacylglyceride..16.1_28.0.	Escherichia_unclassified	0.0660792	-0.307213	0.0771678	0.235433
Triacylglyceride..16.1_32.0.	Eubacterium_rectale	0.0135278	0.208377	0.236958	0.386616
Triacylglyceride..16.1_32.0.	Roseburia_hominis	0.121878	0.385341	0.0244127	0.164844
Triacylglyceride..16.1_32.0.	Akkermansia_muciniphila	0.0687144	0.311344	0.0730729	0.228704
Triacylglyceride..16.1_32.2.	Akkermansia_muciniphila	0.0609407	0.298993	0.0858426	0.248862
Triacylglyceride..16.1_33.1.	Roseburia_hominis	0.0703497	0.31388	0.0706442	0.226377
Triacylglyceride..16.1_34.0.	Eubacterium_rectale	0.0660274	0.307131	0.0772506	0.235433
Triacylglyceride..16.1_34.0.	Ruminococcus_bromii	0.212804	0.486476	0.00353069	0.102155
Triacylglyceride..16.1_34.2.	Akkermansia_muciniphila	0.154953	0.424924	0.012244	0.140239
Triacylglyceride..16.1_36.1.	Eubacterium_rectale	0.0377554	0.258678	0.139623	0.297527
Triacylglyceride..16.1_36.1.	Roseburia_hominis	0.352155	0.609743	0.000129132	0.0240185
Triacylglyceride..16.1_36.3.	Eubacterium_rectale	0.105528	-0.364188	0.0342206	0.18431
Triacylglyceride..16.1_36.3.	Akkermansia_muciniphila	0.0844585	0.334966	0.0528102	0.204733
Triacylglyceride..17.0_34.2.	Roseburia_hominis	0.185546	0.458505	0.0063877	0.132547
Triacylglyceride..17.0_36.3.	Bifidobacterium_adolescentis	-0.0312455	-0.00208223	0.990675	0.994362
Triacylglyceride..17.0_36.3.	Bifidobacterium_bifidum	-0.0262828	-0.0694021	0.696526	0.777768
Triacylglyceride..17.0_36.3.	Bacteroides_caccae	-0.0291842	0.0447573	0.80155	0.856505
Triacylglyceride..17.0_36.3.	Bacteroides_dorei	0.0341923	0.251911	0.150651	0.309381
Triacylglyceride..17.0_36.3.	Bacteroides_fragilis	0.0173677	0.217128	0.217395	0.37184
Triacylglyceride..17.0_36.3.	Bacteroides_ovatus	0.00961528	0.199065	0.25904	0.407907
Triacylglyceride..17.0_36.3.	Bacteroides_stercoris	-0.0284437	-0.0521661	0.769522	0.831467
Triacylglyceride..17.0_36.3.	Bacteroides_thetaiotaomicron	0.0628811	0.302124	0.0824548	0.242339
Triacylglyceride..17.0_36.3.	Bacteroides_uniformis	-0.0169246	0.117861	0.506781	0.624838
Triacylglyceride..17.0_36.3.	Bacteroides_vulgatus	-0.0279087	-0.0569213	0.749158	0.815555
Triacylglyceride..17.0_36.3.	Bacteroides_xylanisolvens	0.0363855	0.256097	0.143756	0.301191
Triacylglyceride..17.0_36.3.	Parabacteroides_merdae	0.0243245	0.232143	0.186463	0.348405
Triacylglyceride..17.0_36.3.	Alistipes_putredinis	0.0393085	0.261573	0.13509	0.296165
Triacylglyceride..17.0_36.3.	Clostridium_leptum	0.0399896	0.262832	0.133153	0.296165
Triacylglyceride..17.0_36.3.	Eubacterium_rectale	-0.013646	-0.130654	0.461422	0.590549
Triacylglyceride..17.0_36.3.	Eubacterium_siraeum	0.150763	0.420116	0.0133716	0.142099
Triacylglyceride..17.0_36.3.	Eubacterium_sp_3_1_31	-0.023431	-0.0870752	0.624366	0.716233
Triacylglyceride..17.0_36.3.	Ruminococcus_obeum	-0.0306145	0.0248247	0.889167	0.923938
Triacylglyceride..17.0_36.3.	Ruminococcus_torques	0.0406033	-0.263962	0.131432	0.295373
Triacylglyceride..17.0_36.3.	Coprococcus_comes	-0.0309996	0.0155836	0.930295	0.95524
Triacylglyceride..17.0_36.3.	Dorea_formicigenerans	0.120786	-0.383964	0.024971	0.167589
Triacylglyceride..17.0_36.3.	Lachnospiraceae_bacterium_5_1_63FAA	0.0330866	-0.249774	0.154262	0.312362
Triacylglyceride..17.0_36.3.	Roseburia_hominis	0.0914557	0.344945	0.045725	0.196946
Triacylglyceride..17.0_36.3.	Roseburia_intestinalis	-0.00143654	-0.170029	0.336364	0.474704
Triacylglyceride..17.0_36.3.	Roseburia_inulinivorans	0.0328982	-0.249408	0.154886	0.312925
Triacylglyceride..17.0_36.3.	Ruminococcus_bromii	-0.0210363	0.0995197	0.575491	0.679936
Triacylglyceride..17.0_36.3.	Subdoligranulum_unclassified	-0.0153786	-0.124058	0.484535	0.607184
Triacylglyceride..17.0_36.3.	Escherichia_coli	0.0846637	-0.335263	0.0525875	0.204733
Triacylglyceride..17.0_36.3.	Klebsiella_pneumoniae	0.0195808	-0.222015	0.206965	0.363165
Triacylglyceride..17.0_36.3.	Akkermansia_muciniphila	-0.00593232	0.156686	0.37619	0.516539
Triacylglyceride..17.1_34.1.	Parabacteroides_distasonis	0.27721	0.546912	0.00081709	0.0619959
Triacylglyceride..17.1_34.1.	Roseburia_hominis	0.104901	0.363353	0.0346659	0.184885
Triacylglyceride..17.1_34.1.	Akkermansia_muciniphila	0.0293877	0.242487	0.167043	0.325583
Triacylglyceride..17.1_34.2.	Parabacteroides_distasonis	0.132849	0.398907	0.0194418	0.156027
Triacylglyceride..17.1_34.2.	Eubacterium_eligens	0.109249	-0.369109	0.031693	0.179725
Triacylglyceride..17.1_34.2.	Ruminococcus_torques	0.075729	-0.322083	0.0632187	0.214351
Triacylglyceride..17.1_34.2.	Dorea_formicigenerans	0.168618	-0.44024	0.0091718	0.136511
Triacylglyceride..17.1_34.2.	Roseburia_hominis	0.14564	0.414162	0.0148876	0.14859
Triacylglyceride..17.1_34.2.	Ruminococcus_bromii	0.0272964	0.238269	0.174779	0.335142
Triacylglyceride..17.1_34.2.	Escherichia_coli	0.0583178	-0.294709	0.0906516	0.255473
Triacylglyceride..17.1_34.2.	Akkermansia_muciniphila	0.0308975	0.245488	0.161691	0.321407
Triacylglyceride..17.1_36.4.	Bifidobacterium_adolescentis	-0.0300688	0.0338439	0.849297	0.895051
Triacylglyceride..17.1_36.4.	Bacteroides_fragilis	0.0490435	0.279035	0.110019	0.277356
Triacylglyceride..17.1_36.4.	Bacteroides_thetaiotaomicron	0.131322	0.397046	0.0200691	0.156757
Triacylglyceride..17.1_36.4.	Bacteroides_vulgatus	-0.0151142	-0.125087	0.480889	0.60553
Triacylglyceride..17.1_36.4.	Parabacteroides_merdae	0.0367548	0.256796	0.142629	0.300491
Triacylglyceride..17.1_36.4.	Prevotella_copri	0.125509	0.389883	0.0226433	0.164259
Triacylglyceride..17.1_36.4.	Alistipes_onderdonkii	0.0949119	0.34977	0.0425848	0.194545
Triacylglyceride..17.1_36.4.	Clostridium_bolteae	-0.00335391	0.164471	0.352628	0.49291
Triacylglyceride..17.1_36.4.	Eubacterium_hallii	0.0496912	0.280158	0.108536	0.276842
Triacylglyceride..17.1_36.4.	Eubacterium_rectale	-0.0181227	-0.112825	0.52523	0.640909
Triacylglyceride..17.1_36.4.	Ruminococcus_torques	0.0737131	-0.319034	0.0659037	0.218924
Triacylglyceride..17.1_36.4.	Subdoligranulum_unclassified	0.102086	-0.359577	0.036736	0.185509
Triacylglyceride..17.1_36.4.	Escherichia_unclassified	-0.0066934	0.154313	0.383552	0.522416
Triacylglyceride..17.2_34.3.	Bifidobacterium_adolescentis	-0.0192637	-0.107811	0.543919	0.655118
Triacylglyceride..17.2_34.3.	Bifidobacterium_bifidum	0.0230602	-0.229487	0.191695	0.352026
Triacylglyceride..17.2_34.3.	Collinsella_aerofaciens	0.0617445	-0.300294	0.0844222	0.246452
Triacylglyceride..17.2_34.3.	Bacteroides_caccae	-0.0309895	-0.0158937	0.928912	0.954572
Triacylglyceride..17.2_34.3.	Bacteroides_dorei	-0.0274879	-0.0603995	0.734366	0.803483
Triacylglyceride..17.2_34.3.	Bacteroides_fragilis	0.0243289	0.232152	0.186445	0.348405
Triacylglyceride..17.2_34.3.	Bacteroides_ovatus	0.182899	0.455697	0.0067615	0.135033
Triacylglyceride..17.2_34.3.	Bacteroides_stercoris	-0.0298016	-0.0374767	0.833336	0.882117
Triacylglyceride..17.2_34.3.	Bacteroides_thetaiotaomicron	0.0432201	0.268726	0.124357	0.291148
Triacylglyceride..17.2_34.3.	Bacteroides_vulgatus	-0.0103513	0.142357	0.4219	0.557679
Triacylglyceride..17.2_34.3.	Parabacteroides_merdae	0.0411393	0.264945	0.129949	0.294857
Triacylglyceride..17.2_34.3.	Clostridium_bolteae	0.0696457	0.312791	0.0716795	0.227072
Triacylglyceride..17.2_34.3.	Eubacterium_hallii	0.0468857	-0.27526	0.115118	0.284408
Triacylglyceride..17.2_34.3.	Eubacterium_sp_3_1_31	0.0796339	-0.327908	0.0583285	0.210889
Triacylglyceride..17.2_34.3.	Ruminococcus_obeum	0.278987	-0.548485	0.000783614	0.0619959
Triacylglyceride..17.2_34.3.	Dorea_formicigenerans	0.0403402	-0.263478	0.132167	0.295373
Triacylglyceride..17.2_34.3.	Roseburia_intestinalis	-0.0304855	0.0272283	0.878512	0.915058
Triacylglyceride..17.2_34.3.	Roseburia_inulinivorans	-0.0209482	0.0999479	0.573841	0.679219
Triacylglyceride..17.2_34.3.	Faecalibacterium_prausnitzii	0.0161781	-0.214455	0.223249	0.377004
Triacylglyceride..17.2_34.3.	Ruminococcus_bromii	-0.0100209	0.143477	0.418217	0.55405
Triacylglyceride..17.2_34.3.	Klebsiella_pneumoniae	-0.0131029	-0.132654	0.45453	0.58652
Triacylglyceride..17.2_34.3.	Akkermansia_muciniphila	-0.0213816	0.0978231	0.582053	0.686442
Triacylglyceride..17.2_36.4.	Bacteroides_uniformis	0.154591	0.424511	0.0123376	0.140239
Triacylglyceride..18.0_30.0.	Eubacterium_hallii	0.00872825	-0.196893	0.26438	0.412243
Triacylglyceride..18.0_30.0.	Eubacterium_rectale	0.042833	0.268026	0.125378	0.292025
Triacylglyceride..18.0_30.0.	Ruminococcus_obeum	-0.00401076	-0.162523	0.358438	0.497692
Triacylglyceride..18.0_30.0.	Roseburia_hominis	0.0956001	0.350722	0.0419857	0.194545
Triacylglyceride..18.0_30.0.	Ruminococcus_bromii	0.132329	0.398274	0.0196532	0.156027
Triacylglyceride..18.0_30.0.	Ruminococcus_sp_5_1_39BFAA	-0.0110973	-0.139793	0.430393	0.561762
Triacylglyceride..18.0_30.0.	Escherichia_unclassified	0.125338	-0.38967	0.0227238	0.164259
Triacylglyceride..18.0_32.2.	Bifidobacterium_bifidum	0.0218995	-0.227022	0.196643	0.354697
Triacylglyceride..18.0_32.2.	Bacteroides_ovatus	-0.0257575	0.0729797	0.68168	0.767747
Triacylglyceride..18.0_32.2.	Bacteroides_uniformis	-0.03125	2.30323e-05	0.999897	0.999897
Triacylglyceride..18.0_32.2.	Bacteroides_xylanisolvens	0.052754	0.285409	0.101799	0.268438
Triacylglyceride..18.0_32.2.	Parabacteroides_merdae	0.00205465	-0.179709	0.309158	0.453803
Triacylglyceride..18.0_32.2.	Clostridium_bolteae	-0.0301687	0.0323806	0.855744	0.898531
Triacylglyceride..18.0_32.2.	Eubacterium_rectale	0.0785975	0.326372	0.0595879	0.211825
Triacylglyceride..18.0_32.2.	Eubacterium_sp_3_1_31	0.145431	-0.413917	0.0149529	0.14859
Triacylglyceride..18.0_32.2.	Roseburia_hominis	0.171988	0.443936	0.00853745	0.136511
Triacylglyceride..18.0_32.2.	Oscillibacter_unclassified	0.171647	-0.443564	0.0085997	0.136511
Triacylglyceride..18.0_32.2.	Ruminococcus_bromii	0.067014	0.308685	0.0756891	0.233524
Triacylglyceride..18.0_34.2.	Eubacterium_rectale	0.0600459	0.297539	0.0874529	0.25025
Triacylglyceride..18.0_34.2.	Ruminococcus_torques	0.113761	-0.37499	0.0288743	0.174048
Triacylglyceride..18.0_34.2.	Roseburia_hominis	0.357898	0.614293	0.000111262	0.0240185
Triacylglyceride..18.0_34.3.	Bacteroides_thetaiotaomicron	0.103035	0.360854	0.036025	0.185509
Triacylglyceride..18.0_34.3.	Ruminococcus_torques	0.0823248	-0.331863	0.0551827	0.207126
Triacylglyceride..18.0_34.3.	Roseburia_hominis	0.260718	0.532091	0.00119982	0.06509
Triacylglyceride..18.0_36.1.	Bacteroides_stercoris	0.00249506	-0.180894	0.305927	0.450076
Triacylglyceride..18.0_36.1.	Bacteroides_uniformis	0.0392199	0.261409	0.135345	0.296165
Triacylglyceride..18.0_36.1.	Bacteroides_vulgatus	-0.0263263	-0.0690975	0.697795	0.778517
Triacylglyceride..18.0_36.1.	Bacteroides_xylanisolvens	0.0885449	0.340829	0.0485487	0.199901
Triacylglyceride..18.0_36.1.	Clostridium_bolteae	-0.0309872	-0.0159642	0.928597	0.954572
Triacylglyceride..18.0_36.1.	Eubacterium_rectale	-0.0248061	0.0790482	0.656766	0.746169
Triacylglyceride..18.0_36.1.	Ruminococcus_obeum	0.0242244	-0.231934	0.186871	0.348405
Triacylglyceride..18.0_36.1.	Ruminococcus_torques	0.0377766	-0.258718	0.13956	0.297527
Triacylglyceride..18.0_36.1.	Dorea_formicigenerans	0.137183	-0.40414	0.0177643	0.156027
Triacylglyceride..18.0_36.1.	Roseburia_hominis	0.144461	0.412778	0.0152597	0.149385
Triacylglyceride..18.0_36.1.	Roseburia_inulinivorans	-0.00677475	-0.154057	0.38435	0.522416
Triacylglyceride..18.0_36.1.	Faecalibacterium_prausnitzii	0.04598	-0.27366	0.117331	0.286963
Triacylglyceride..18.0_36.1.	Ruminococcus_bromii	-0.0060642	0.156277	0.377452	0.517307
Triacylglyceride..18.0_36.1.	Escherichia_coli	0.0676484	-0.30968	0.074702	0.231576
Triacylglyceride..18.0_36.1.	Klebsiella_pneumoniae	-0.0162245	-0.120707	0.496503	0.616839
Triacylglyceride..18.0_36.1.	Akkermansia_muciniphila	0.00507984	0.187694	0.287791	0.433184
Triacylglyceride..18.0_36.2.	Eubacterium_rectale	0.124675	0.388844	0.0230384	0.164259
Triacylglyceride..18.0_38.7.	Bacteroides_caccae	0.16375	0.434846	0.0101691	0.136511
Triacylglyceride..18.0_38.7.	Bacteroides_ovatus	0.10856	0.368203	0.0321467	0.179725
Triacylglyceride..18.0_38.7.	Faecalibacterium_prausnitzii	0.122033	-0.385536	0.0243344	0.164844
Triacylglyceride..18.0_38.7.	Ruminococcus_sp_5_1_39BFAA	0.0926786	-0.34666	0.0445883	0.196128
Triacylglyceride..18.1_28.1.	Eubacterium_rectale	0.0225288	0.228362	0.193942	0.35366
Triacylglyceride..18.1_30.1.	Ruminococcus_sp_5_1_39BFAA	0.0534449	-0.28658	0.10034	0.267463
Triacylglyceride..18.1_32.3.	Bifidobacterium_bifidum	0.100946	-0.358037	0.0376089	0.187591
Triacylglyceride..18.1_32.3.	Bacteroides_ovatus	0.121888	0.385354	0.0244077	0.164844
Triacylglyceride..18.1_32.3.	Bacteroides_thetaiotaomicron	0.10901	0.368794	0.0318499	0.179725
Triacylglyceride..18.1_32.3.	Bacteroides_vulgatus	-0.00883285	-0.147438	0.405349	0.542967
Triacylglyceride..18.1_32.3.	Eubacterium_sp_3_1_31	0.119484	-0.382318	0.0256528	0.169543
Triacylglyceride..18.1_32.3.	Ruminococcus_torques	0.0444183	-0.270879	0.121254	0.291148
Triacylglyceride..18.1_32.3.	Roseburia_intestinalis	0.134434	-0.400829	0.018811	0.156027
Triacylglyceride..18.1_32.3.	Subdoligranulum_unclassified	0.0647898	-0.305171	0.0792562	0.238318
Triacylglyceride..18.1_32.3.	Citrobacter_freundii	0.0182441	0.219076	0.213194	0.368364
Triacylglyceride..18.1_33.0.	Eubacterium_rectale	0.0216999	0.226595	0.197508	0.354697
Triacylglyceride..18.1_33.0.	Roseburia_hominis	0.188771	0.461902	0.00595915	0.129109
Triacylglyceride..18.1_33.2.	Bacteroides_uniformis	0.0100568	0.200138	0.256429	0.404692
Triacylglyceride..18.1_33.2.	Eubacterium_rectale	0.00885982	-0.197217	0.26358	0.412243
Triacylglyceride..18.1_33.2.	Eubacterium_siraeum	0.16009	0.430746	0.0109872	0.138419
Triacylglyceride..18.1_33.2.	Roseburia_hominis	0.157582	0.427913	0.0115844	0.138419
Triacylglyceride..18.1_33.2.	Akkermansia_muciniphila	0.00726981	0.193268	0.273451	0.418452
Triacylglyceride..18.1_33.3.	Bacteroides_ovatus	0.0921215	0.34588	0.0451027	0.19634
Triacylglyceride..18.1_33.3.	Bacteroides_thetaiotaomicron	0.0949894	0.349877	0.042517	0.194545
Triacylglyceride..18.1_33.3.	Clostridium_bolteae	0.0136766	0.208723	0.236163	0.386287
Triacylglyceride..18.1_33.3.	Ruminococcus_torques	0.065665	-0.306559	0.0778324	0.235433
Triacylglyceride..18.1_33.3.	Roseburia_hominis	0.0330885	0.249778	0.154255	0.312362
Triacylglyceride..18.1_33.3.	Roseburia_intestinalis	0.0865534	-0.337985	0.0505806	0.202634
Triacylglyceride..18.1_33.3.	Klebsiella_pneumoniae	-0.00825964	-0.149311	0.399342	0.537131
Triacylglyceride..18.1_35.2.	Bacteroides_uniformis	0.0146156	0.210893	0.231216	0.381997
Triacylglyceride..18.1_35.2.	Prevotella_copri	0.310764	0.57589	0.000365453	0.0453174
Triacylglyceride..18.1_35.2.	Eubacterium_eligens	0.168007	-0.439566	0.00929163	0.136511
Triacylglyceride..18.1_35.2.	Eubacterium_rectale	-0.0179702	-0.113479	0.522818	0.639163
Triacylglyceride..18.1_35.2.	Ruminococcus_torques	0.0674167	-0.309317	0.0750609	0.232136
Triacylglyceride..18.1_35.2.	Dorea_formicigenerans	0.352225	-0.609799	0.0001289	0.0240185
Triacylglyceride..18.1_35.2.	Roseburia_hominis	0.190914	0.464146	0.00568989	0.129109
Triacylglyceride..18.1_35.2.	Roseburia_inulinivorans	0.0489944	-0.278949	0.110133	0.277356
Triacylglyceride..18.1_35.3.	Bifidobacterium_adolescentis	-0.0150744	0.125241	0.480345	0.60543
Triacylglyceride..18.1_35.3.	Bifidobacterium_bifidum	-0.030893	-0.0186062	0.916818	0.945235
Triacylglyceride..18.1_35.3.	Bifidobacterium_longum	-0.0310747	-0.0130398	0.941652	0.960087
Triacylglyceride..18.1_35.3.	Collinsella_aerofaciens	-0.0309295	0.01763	0.921168	0.948862
Triacylglyceride..18.1_35.3.	Bacteroides_caccae	0.0416151	0.265814	0.128647	0.294373
Triacylglyceride..18.1_35.3.	Bacteroides_thetaiotaomicron	0.182327	0.455088	0.00684498	0.135033
Triacylglyceride..18.1_35.3.	Bacteroides_uniformis	0.0182171	0.219016	0.213323	0.368364
Triacylglyceride..18.1_35.3.	Bacteroides_vulgatus	0.021896	0.227014	0.196658	0.354697
Triacylglyceride..18.1_35.3.	Bacteroides_xylanisolvens	0.0993845	0.355916	0.0388383	0.189391
Triacylglyceride..18.1_35.3.	Parabacteroides_merdae	0.165694	0.437009	0.00975872	0.136511
Triacylglyceride..18.1_35.3.	Prevotella_copri	0.0935632	0.347895	0.0437838	0.195211
Triacylglyceride..18.1_35.3.	Alistipes_putredinis	0.118591	0.381182	0.0261315	0.170971
Triacylglyceride..18.1_35.3.	Streptococcus_thermophilus	0.0294328	-0.242578	0.16688	0.325583
Triacylglyceride..18.1_35.3.	Eubacterium_hallii	-0.0306377	0.0243673	0.891197	0.92531
Triacylglyceride..18.1_35.3.	Eubacterium_rectale	0.138351	-0.405538	0.0173371	0.156027
Triacylglyceride..18.1_35.3.	Eubacterium_siraeum	0.0795012	0.327712	0.0584883	0.210889
Triacylglyceride..18.1_35.3.	Eubacterium_sp_3_1_31	0.00145406	-0.178082	0.313633	0.457792
Triacylglyceride..18.1_35.3.	Ruminococcus_gnavus	-0.0142572	-0.128366	0.469372	0.597383
Triacylglyceride..18.1_35.3.	Coprococcus_comes	-0.0275741	-0.0597039	0.737317	0.805084
Triacylglyceride..18.1_35.3.	Dorea_formicigenerans	0.0789206	-0.326852	0.0591923	0.211726
Triacylglyceride..18.1_35.3.	Roseburia_hominis	-0.0110714	0.139882	0.430094	0.561762
Triacylglyceride..18.1_35.3.	Roseburia_intestinalis	-0.029547	-0.0406368	0.819504	0.871449
Triacylglyceride..18.1_35.3.	Roseburia_inulinivorans	0.0966746	-0.352205	0.041067	0.194545
Triacylglyceride..18.1_35.3.	Clostridium_bartlettii	0.0435617	-0.269341	0.123464	0.291148
Triacylglyceride..18.1_35.3.	Faecalibacterium_prausnitzii	-0.0291759	-0.0448464	0.801163	0.856505
Triacylglyceride..18.1_35.3.	Escherichia_coli	0.108906	-0.368658	0.0319179	0.179725
Triacylglyceride..18.1_35.3.	Klebsiella_pneumoniae	0.0953119	-0.350324	0.0422356	0.194545
Triacylglyceride..18.1_35.3.	Akkermansia_muciniphila	-0.0200984	0.103989	0.558371	0.667583
Triacylglyceride..18.1_36.0.	Bacteroides_caccae	0.112378	0.373197	0.0297108	0.176992
Triacylglyceride..18.1_36.0.	Bacteroides_xylanisolvens	0.159268	0.42982	0.0111795	0.138419
Triacylglyceride..18.1_36.0.	Parabacteroides_distasonis	0.21952	0.493124	0.00304417	0.0921747
Triacylglyceride..18.1_36.0.	Dorea_formicigenerans	0.271951	-0.54223	0.000924281	0.0619959
Triacylglyceride..18.1_36.0.	Roseburia_hominis	0.104446	0.362745	0.0349922	0.184885
Triacylglyceride..18.1_36.0.	Roseburia_inulinivorans	0.105253	-0.363822	0.034415	0.184396
Triacylglyceride..18.1_36.0.	Faecalibacterium_prausnitzii	-0.0203742	0.102695	0.563303	0.66979
Triacylglyceride..18.1_36.0.	Ruminococcus_sp_5_1_39BFAA	-0.0308009	-0.0208694	0.906742	0.937607
Triacylglyceride..18.1_36.0.	Klebsiella_pneumoniae	-0.00150336	-0.169839	0.336914	0.474743
Triacylglyceride..18.1_36.0.	Akkermansia_muciniphila	-0.0161433	0.121033	0.495333	0.616562
Triacylglyceride..18.1_36.6.	Bifidobacterium_adolescentis	-0.00918569	0.146273	0.409111	0.54632
Triacylglyceride..18.1_36.6.	Bifidobacterium_longum	-0.0310673	0.0133098	0.940446	0.959609
Triacylglyceride..18.1_36.6.	Collinsella_aerofaciens	0.0345673	-0.252632	0.149447	0.308447
Triacylglyceride..18.1_36.6.	Bacteroides_dorei	0.0336224	0.250812	0.1525	0.311318
Triacylglyceride..18.1_36.6.	Bacteroides_thetaiotaomicron	0.00809648	0.195331	0.268264	0.413839
Triacylglyceride..18.1_36.6.	Bacteroides_vulgatus	0.012437	-0.205823	0.242884	0.391864
Triacylglyceride..18.1_36.6.	Bacteroides_xylanisolvens	0.0761323	0.322689	0.0626949	0.21435
Triacylglyceride..18.1_36.6.	Parabacteroides_merdae	0.0416674	0.265909	0.128505	0.294373
Triacylglyceride..18.1_36.6.	Streptococcus_thermophilus	0.0513331	-0.282985	0.104868	0.271793
Triacylglyceride..18.1_36.6.	Clostridium_bolteae	0.0118236	0.204373	0.246292	0.395892
Triacylglyceride..18.1_36.6.	Eubacterium_hallii	-0.0297048	-0.0387083	0.827939	0.877832
Triacylglyceride..18.1_36.6.	Eubacterium_rectale	-0.0243392	-0.0818622	0.645334	0.735105
Triacylglyceride..18.1_36.6.	Eubacterium_sp_3_1_31	0.0067171	-0.191876	0.276986	0.421797
Triacylglyceride..18.1_36.6.	Eubacterium_ventriosum	0.0432359	0.268754	0.124316	0.291148
Triacylglyceride..18.1_36.6.	Ruminococcus_gnavus	0.0435944	-0.2694	0.123379	0.291148
Triacylglyceride..18.1_36.6.	Coprococcus_comes	-0.0160062	0.121581	0.493368	0.614703
Triacylglyceride..18.1_36.6.	Lachnospiraceae_bacterium_1_4_56FAA	0.0259562	-0.235526	0.179944	0.340679
Triacylglyceride..18.1_36.6.	Roseburia_intestinalis	0.0210931	-0.225293	0.200166	0.357008
Triacylglyceride..18.1_36.6.	Ruminococcus_sp_5_1_39BFAA	-0.0202949	-0.103069	0.561876	0.669316
Triacylglyceride..18.1_36.6.	Subdoligranulum_unclassified	0.140465	-0.408059	0.0165886	0.156027
Triacylglyceride..18.1_36.6.	Escherichia_coli	-0.0287227	-0.0495051	0.780986	0.841758
Triacylglyceride..18.1_36.6.	Escherichia_unclassified	-0.00757412	0.15152	0.392321	0.529908
Triacylglyceride..18.1_36.6.	Akkermansia_muciniphila	-0.0164862	0.119651	0.500303	0.620376
Triacylglyceride..18.2_32.0.	Bacteroides_vulgatus	0.125353	-0.389689	0.0227168	0.164259
Triacylglyceride..18.2_32.0.	Roseburia_hominis	0.175502	0.447758	0.00792129	0.136511
Triacylglyceride..18.2_32.0.	Akkermansia_muciniphila	0.103254	0.361148	0.0358628	0.185509
Triacylglyceride..18.2_33.0.	Bifidobacterium_bifidum	0.00695338	-0.192473	0.275468	0.420468
Triacylglyceride..18.2_33.0.	Bacteroides_caccae	-0.0302914	-0.0304887	0.864091	0.905106
Triacylglyceride..18.2_33.0.	Bacteroides_ovatus	-0.00684975	0.153821	0.385088	0.522416
Triacylglyceride..18.2_33.0.	Bacteroides_uniformis	-0.0264837	0.0679843	0.70244	0.780503
Triacylglyceride..18.2_33.0.	Bacteroides_vulgatus	0.011097	-0.202642	0.250402	0.398562
Triacylglyceride..18.2_33.0.	Bacteroides_xylanisolvens	0.0461935	0.274038	0.116805	0.286762
Triacylglyceride..18.2_33.0.	Parabacteroides_distasonis	0.09352	0.347835	0.0438227	0.195211
Triacylglyceride..18.2_33.0.	Parabacteroides_merdae	-0.026071	0.0708664	0.690436	0.773621
Triacylglyceride..18.2_33.0.	Alistipes_finegoldii	0.0833775	-0.333398	0.0539991	0.206981
Triacylglyceride..18.2_33.0.	Eubacterium_rectale	0.059212	0.296177	0.0889816	0.251857
Triacylglyceride..18.2_33.0.	Ruminococcus_torques	0.101867	-0.359281	0.0369024	0.185509
Triacylglyceride..18.2_33.0.	Dorea_formicigenerans	0.151278	-0.42071	0.0132276	0.142099
Triacylglyceride..18.2_33.0.	Roseburia_hominis	0.237555	0.510548	0.0020348	0.0825995
Triacylglyceride..18.2_33.0.	Roseburia_inulinivorans	-0.0277839	-0.0579747	0.744669	0.811346
Triacylglyceride..18.2_33.0.	Ruminococcus_bromii	0.0918594	0.345512	0.0453466	0.19634
Triacylglyceride..18.2_33.0.	Ruminococcus_sp_5_1_39BFAA	-0.0279834	-0.0562814	0.751889	0.817161
Triacylglyceride..18.2_33.0.	Klebsiella_pneumoniae	-0.026951	-0.0645657	0.716772	0.790209
Triacylglyceride..18.2_33.1.	Eubacterium_rectale	-0.00664803	-0.154455	0.383107	0.522416
Triacylglyceride..18.2_33.1.	Roseburia_hominis	0.117134	0.379325	0.0269308	0.172469
Triacylglyceride..18.2_33.1.	Klebsiella_pneumoniae	0.0502174	-0.281067	0.107346	0.27567
Triacylglyceride..18.2_33.1.	Akkermansia_muciniphila	0.0313495	0.246379	0.160126	0.320869
Triacylglyceride..18.2_34.0.	Bifidobacterium_longum	-0.0205992	-0.101627	0.567389	0.673419
Triacylglyceride..18.2_34.0.	Bacteroides_stercoris	0.123836	-0.387797	0.0234424	0.164844
Triacylglyceride..18.2_34.0.	Bacteroides_thetaiotaomicron	-0.0230445	0.089201	0.615897	0.710902
Triacylglyceride..18.2_34.0.	Bacteroides_uniformis	-0.0270636	-0.0637143	0.720356	0.792516
Triacylglyceride..18.2_34.0.	Bacteroides_xylanisolvens	0.0199738	0.222871	0.205173	0.360994
Triacylglyceride..18.2_34.0.	Clostridium_bolteae	-0.029489	-0.0413231	0.816507	0.869485
Triacylglyceride..18.2_34.0.	Eubacterium_rectale	0.14751	0.416345	0.0143159	0.146933
Triacylglyceride..18.2_34.0.	Ruminococcus_torques	0.0996566	-0.356286	0.0386212	0.189391
Triacylglyceride..18.2_34.0.	Roseburia_hominis	0.170265	0.44205	0.00885631	0.136511
Triacylglyceride..18.2_34.0.	Faecalibacterium_prausnitzii	0.00348492	-0.183528	0.298819	0.442116
Triacylglyceride..18.2_34.0.	Ruminococcus_bromii	0.169091	0.44076	0.00908013	0.136511
Triacylglyceride..18.2_34.1.	Eubacterium_rectale	0.0146178	-0.210898	0.231205	0.381997
Triacylglyceride..18.2_34.1.	Eubacterium_siraeum	0.263091	0.534249	0.00113577	0.0642945
Triacylglyceride..18.2_34.1.	Roseburia_hominis	0.0903167	0.343341	0.0468098	0.197567
Triacylglyceride..18.2_34.1.	Akkermansia_muciniphila	0.0847412	0.335375	0.0525036	0.204733
Triacylglyceride..18.2_35.1.	Bacteroides_ovatus	0.0930707	0.347208	0.0442299	0.195211
Triacylglyceride..18.2_35.1.	Roseburia_hominis	0.121877	0.38534	0.024413	0.164844
Triacylglyceride..18.2_35.1.	Roseburia_inulinivorans	0.106085	-0.36493	0.0338296	0.184294
Triacylglyceride..18.2_35.2.	Bacteroides_ovatus	0.022602	0.228517	0.193631	0.353587
Triacylglyceride..18.2_35.2.	Bacteroides_thetaiotaomicron	0.0409095	0.264524	0.130583	0.295171
Triacylglyceride..18.2_35.2.	Bacteroides_vulgatus	0.00192245	-0.179352	0.310136	0.454133
Triacylglyceride..18.2_35.2.	Prevotella_copri	0.116732	0.378811	0.0271553	0.172469
Triacylglyceride..18.2_35.2.	Eubacterium_rectale	-0.0235283	-0.0865314	0.62654	0.718095
Triacylglyceride..18.2_35.2.	Eubacterium_siraeum	0.140713	0.408353	0.0165029	0.156027
Triacylglyceride..18.2_35.2.	Ruminococcus_torques	0.0987668	-0.355073	0.0393354	0.190389
Triacylglyceride..18.2_35.2.	Roseburia_hominis	0.108328	0.367897	0.0323009	0.179725
Triacylglyceride..18.2_35.2.	Roseburia_intestinalis	0.0263648	-0.236366	0.178352	0.339694
Triacylglyceride..18.2_35.2.	Roseburia_inulinivorans	0.025532	-0.234651	0.181614	0.343195
Triacylglyceride..18.2_36.0.	Roseburia_hominis	0.224831	0.498318	0.0027056	0.0877612
Triacylglyceride..18.3_32.0.	Bacteroides_ovatus	0.00648788	0.191296	0.278469	0.423559
Triacylglyceride..18.3_32.0.	Bacteroides_uniformis	0.0492676	-0.279424	0.109504	0.276842
Triacylglyceride..18.3_32.0.	Bacteroides_vulgatus	0.12915	-0.394385	0.0209955	0.15931
Triacylglyceride..18.3_32.0.	Roseburia_hominis	0.0911706	0.344544	0.0459942	0.196946
Triacylglyceride..18.3_32.0.	Roseburia_intestinalis	0.0562976	-0.291367	0.0945449	0.260492
Triacylglyceride..18.3_32.0.	Ruminococcus_bromii	0.16582	0.437148	0.00973275	0.136511
Triacylglyceride..18.3_32.0.	Citrobacter_freundii	0.0761094	0.322655	0.0627246	0.21435
Triacylglyceride..18.3_32.0.	Akkermansia_muciniphila	0.0768043	0.323697	0.061832	0.212415
Triacylglyceride..18.3_34.1.	Bacteroides_ovatus	0.0795179	0.327737	0.0584681	0.210889
Triacylglyceride..18.3_34.1.	Bacteroides_vulgatus	0.0393208	-0.261596	0.135055	0.296165
Triacylglyceride..18.3_34.1.	Roseburia_hominis	0.0395464	0.262013	0.13441	0.296165
Triacylglyceride..18.3_34.1.	Citrobacter_freundii	0.0708753	0.314691	0.069881	0.224655
Triacylglyceride..18.3_34.1.	Akkermansia_muciniphila	0.0562526	0.291292	0.0946335	0.260492
Triacylglyceride..18.3_35.2.	Bacteroides_ovatus	0.217875	0.491504	0.00315703	0.0934193
Triacylglyceride..18.3_36.3.	Bifidobacterium_adolescentis	0.0413857	0.265395	0.129273	0.294808
Triacylglyceride..18.3_36.3.	Bacteroides_dorei	-0.0113509	0.13891	0.433338	0.564771
Triacylglyceride..18.3_36.3.	Bacteroides_fragilis	0.00921694	0.198093	0.261422	0.409592
Triacylglyceride..18.3_36.3.	Bacteroides_ovatus	0.0942667	0.348874	0.0431542	0.195211
Triacylglyceride..18.3_36.3.	Bacteroides_thetaiotaomicron	0.0387036	0.260449	0.136837	0.296568
Triacylglyceride..18.3_36.3.	Bacteroides_vulgatus	0.0294181	-0.242548	0.166933	0.325583
Triacylglyceride..18.3_36.3.	Parabacteroides_merdae	0.0132764	0.207791	0.238309	0.387847
Triacylglyceride..18.3_36.3.	Prevotella_copri	-0.00262332	0.166611	0.346312	0.485881
Triacylglyceride..18.3_36.3.	Eubacterium_hallii	0.0101515	0.200367	0.255873	0.404305
Triacylglyceride..18.3_36.3.	Eubacterium_rectale	0.00798104	-0.195044	0.268981	0.414454
Triacylglyceride..18.3_36.3.	Ruminococcus_torques	0.0786844	-0.326501	0.0594812	0.211825
Triacylglyceride..18.3_36.3.	Roseburia_intestinalis	0.0513222	-0.282967	0.104892	0.271793
Triacylglyceride..18.3_36.3.	Roseburia_inulinivorans	0.00954713	-0.198899	0.259445	0.407907
Triacylglyceride..18.3_36.3.	Citrobacter_freundii	0.0823164	0.331851	0.0551922	0.207126
Triacylglyceride..18.3_36.3.	Escherichia_unclassified	0.0850107	0.335764	0.0522131	0.204733
Triacylglyceride..18.3_36.3.	Akkermansia_muciniphila	-0.00566923	0.157498	0.37369	0.514862
Triacylglyceride..18.3_38.5.	Bifidobacterium_adolescentis	-0.0255126	0.0745891	0.675039	0.761613
Triacylglyceride..18.3_38.5.	Bifidobacterium_bifidum	0.0965472	-0.352029	0.041175	0.194545
Triacylglyceride..18.3_38.5.	Bifidobacterium_longum	0.0129596	0.20705	0.240024	0.389179
Triacylglyceride..18.3_38.5.	Collinsella_aerofaciens	-0.0232661	-0.0879883	0.620722	0.715204
Triacylglyceride..18.3_38.5.	Bacteroides_caccae	-0.00494413	-0.159715	0.366916	0.506601
Triacylglyceride..18.3_38.5.	Bacteroides_ovatus	-0.026723	0.0662556	0.709675	0.784893
Triacylglyceride..18.3_38.5.	Bacteroides_stercoris	-0.0253358	-0.0757298	0.670347	0.756974
Triacylglyceride..18.3_38.5.	Bacteroides_thetaiotaomicron	-0.0186437	0.110564	0.533619	0.64784
Triacylglyceride..18.3_38.5.	Bacteroides_uniformis	-0.01896	-0.109168	0.538829	0.650191
Triacylglyceride..18.3_38.5.	Bacteroides_vulgatus	0.0176881	-0.217842	0.215848	0.37022
Triacylglyceride..18.3_38.5.	Parabacteroides_merdae	-0.0307274	0.0225119	0.899438	0.931637
Triacylglyceride..18.3_38.5.	Prevotella_copri	0.0386052	0.260266	0.137123	0.296568
Triacylglyceride..18.3_38.5.	Alistipes_putredinis	0.0608457	-0.298839	0.0860121	0.248862
Triacylglyceride..18.3_38.5.	Streptococcus_thermophilus	0.0301398	-0.243987	0.164353	0.3235
Triacylglyceride..18.3_38.5.	Eubacterium_eligens	-0.00971659	0.144502	0.414865	0.551741
Triacylglyceride..18.3_38.5.	Eubacterium_hallii	-0.0264881	0.0679526	0.702573	0.780503
Triacylglyceride..18.3_38.5.	Eubacterium_ramulus	-0.0296302	-0.0396324	0.823895	0.874256
Triacylglyceride..18.3_38.5.	Eubacterium_rectale	0.0310463	0.245781	0.161174	0.320869
Triacylglyceride..18.3_38.5.	Eubacterium_ventriosum	-0.0241001	0.0832663	0.639659	0.730558
Triacylglyceride..18.3_38.5.	Coprococcus_comes	-0.0302778	0.0307046	0.863138	0.904836
Triacylglyceride..18.3_38.5.	Lachnospiraceae_bacterium_1_4_56FAA	0.0384707	-0.260015	0.137516	0.296925
Triacylglyceride..18.3_38.5.	Roseburia_hominis	-0.0294934	0.0412725	0.816728	0.869485
Triacylglyceride..18.3_38.5.	Roseburia_intestinalis	0.0178301	-0.218158	0.215167	0.37022
Triacylglyceride..18.3_38.5.	Roseburia_inulinivorans	0.0288392	0.241388	0.169034	0.328482
Triacylglyceride..18.3_38.5.	Faecalibacterium_prausnitzii	-0.02828	-0.0536658	0.763083	0.82588
Triacylglyceride..18.3_38.5.	Ruminococcus_bromii	0.0373216	0.257864	0.140918	0.299234
Triacylglyceride..18.3_38.5.	Ruminococcus_sp_5_1_39BFAA	-0.0167298	-0.11866	0.503886	0.623631
Triacylglyceride..18.3_38.5.	Subdoligranulum_unclassified	0.0312155	-0.246115	0.160588	0.320869
Triacylglyceride..18.3_38.5.	Bilophila_unclassified	-0.0277275	0.0584442	0.74267	0.809847
Triacylglyceride..18.3_38.5.	Klebsiella_pneumoniae	-0.0214364	-0.0975512	0.583107	0.686929
Triacylglyceride..18.3_38.5.	Akkermansia_muciniphila	-0.0265975	0.0671679	0.705854	0.782813
Triacylglyceride..20.1_30.1.	Parabacteroides_merdae	0.157203	-0.427484	0.0116773	0.138419
Triacylglyceride..20.1_30.1.	Eubacterium_rectale	0.00365865	0.183986	0.297592	0.441436
Triacylglyceride..20.1_30.1.	Roseburia_intestinalis	0.0453272	-0.272501	0.118954	0.288951
Triacylglyceride..20.1_34.0.	Bifidobacterium_longum	0.131055	-0.39672	0.0201807	0.156757
Triacylglyceride..20.1_34.0.	Bacteroides_uniformis	0.011292	0.203108	0.249291	0.39728
Triacylglyceride..20.1_34.0.	Roseburia_inulinivorans	0.0770629	-0.324084	0.0615032	0.212415
Triacylglyceride..20.2_34.4.	Bifidobacterium_longum	0.0995529	0.356145	0.0387038	0.189391
Triacylglyceride..20.2_34.4.	Bacteroides_dorei	0.0332039	0.250002	0.153874	0.312362
Triacylglyceride..20.2_34.4.	Bacteroides_ovatus	0.0305105	0.244722	0.163045	0.322008
Triacylglyceride..20.2_34.4.	Bacteroides_stercoris	0.0741589	-0.31971	0.0653002	0.21877
Triacylglyceride..20.2_34.4.	Streptococcus_thermophilus	0.225876	-0.499333	0.00264341	0.0877612
Triacylglyceride..20.2_34.4.	Eubacterium_rectale	-0.00810137	0.149824	0.397705	0.536037
Triacylglyceride..20.2_34.4.	Akkermansia_muciniphila	0.00676129	-0.191988	0.276702	0.421797
Triacylglyceride..20.3_32.1.	Akkermansia_muciniphila	0.188116	0.461214	0.00604387	0.129109
Triacylglyceride..20.3_32.2.	Akkermansia_muciniphila	0.0435694	0.269355	0.123444	0.291148
Triacylglyceride..20.3_34.1.	Eubacterium_rectale	0.0191544	0.221082	0.208929	0.364907
Triacylglyceride..20.3_34.1.	Akkermansia_muciniphila	0.108331	0.367902	0.0322986	0.179725
Triacylglyceride..20.3_34.2.	Akkermansia_muciniphila	0.11605	0.377937	0.0275407	0.173714
Triacylglyceride..20.3_34.3.	Roseburia_intestinalis	0.0841482	-0.334517	0.0531487	0.204733
Triacylglyceride..20.3_34.3.	Citrobacter_freundii	0.115235	0.37689	0.0280088	0.173714
Triacylglyceride..20.3_34.3.	Akkermansia_muciniphila	0.0715708	0.315761	0.0688843	0.222549
Triacylglyceride..20.3_36.5.	Bifidobacterium_adolescentis	0.0794419	0.327624	0.0585598	0.210889
Triacylglyceride..20.3_36.5.	Bacteroides_ovatus	0.0211452	0.225405	0.199936	0.357008
Triacylglyceride..20.3_36.5.	Bacteroides_vulgatus	0.124573	-0.388717	0.0230871	0.164259
Triacylglyceride..20.3_36.5.	Akkermansia_muciniphila	0.000892023	-0.176545	0.317895	0.460624
Triacylglyceride..20.4_32.0.	Akkermansia_muciniphila	0.0775236	0.324773	0.0609217	0.212415
Triacylglyceride..20.4_32.2.	Bifidobacterium_bifidum	0.05273	-0.285368	0.10185	0.268438
Triacylglyceride..20.4_32.2.	Bacteroides_caccae	-0.0310266	-0.0147175	0.934161	0.956193
Triacylglyceride..20.4_32.2.	Bacteroides_stercoris	-0.022757	-0.0907504	0.609755	0.708207
Triacylglyceride..20.4_32.2.	Bacteroides_thetaiotaomicron	-0.01379	0.130119	0.463275	0.590778
Triacylglyceride..20.4_32.2.	Bacteroides_uniformis	-0.0312457	-0.0020401	0.990864	0.994362
Triacylglyceride..20.4_32.2.	Parabacteroides_distasonis	-0.00200799	-0.168392	0.341107	0.480131
Triacylglyceride..20.4_32.2.	Parabacteroides_merdae	-0.0173542	-0.116081	0.513267	0.631627
Triacylglyceride..20.4_32.2.	Alistipes_finegoldii	0.0742472	-0.319844	0.0651813	0.21877
Triacylglyceride..20.4_32.2.	Alistipes_putredinis	0.0557628	-0.290476	0.0956042	0.262516
Triacylglyceride..20.4_32.2.	Streptococcus_thermophilus	0.06359	-0.303259	0.0812516	0.24168
Triacylglyceride..20.4_32.2.	Clostridium_leptum	-0.0226558	-0.0912895	0.607623	0.706994
Triacylglyceride..20.4_32.2.	Eubacterium_hallii	-0.0300179	-0.0345653	0.846123	0.893957
Triacylglyceride..20.4_32.2.	Eubacterium_rectale	-0.0287949	-0.0487926	0.784063	0.843677
Triacylglyceride..20.4_32.2.	Eubacterium_siraeum	-0.0230764	-0.0890277	0.616586	0.711067
Triacylglyceride..20.4_32.2.	Eubacterium_sp_3_1_31	0.0793803	-0.327533	0.0586342	0.210889
Triacylglyceride..20.4_32.2.	Eubacterium_ventriosum	0.0159133	0.213855	0.224576	0.377138
Triacylglyceride..20.4_32.2.	Ruminococcus_gnavus	0.0105801	-0.201401	0.253376	0.402312
Triacylglyceride..20.4_32.2.	Ruminococcus_obeum	0.0966329	-0.352147	0.0411024	0.194545
Triacylglyceride..20.4_32.2.	Dorea_formicigenerans	-0.0218362	-0.0955433	0.590921	0.6917
Triacylglyceride..20.4_32.2.	Lachnospiraceae_bacterium_3_1_46FAA	-0.019616	-0.106214	0.549934	0.66053
Triacylglyceride..20.4_32.2.	Roseburia_hominis	-0.0310864	0.0125938	0.943645	0.960614
Triacylglyceride..20.4_32.2.	Roseburia_intestinalis	0.0587271	-0.295382	0.0898831	0.253857
Triacylglyceride..20.4_32.2.	Roseburia_inulinivorans	-0.0212305	0.0985691	0.579163	0.683654
Triacylglyceride..20.4_32.2.	Faecalibacterium_prausnitzii	-0.0264778	-0.0680264	0.702265	0.780503
Triacylglyceride..20.4_32.2.	Ruminococcus_bromii	0.00813609	0.195429	0.268019	0.413839
Triacylglyceride..20.4_32.2.	Ruminococcus_sp_5_1_39BFAA	-0.00757573	-0.151515	0.392337	0.529908
Triacylglyceride..20.4_32.2.	Subdoligranulum_unclassified	-0.00384323	-0.163022	0.356945	0.497351
Triacylglyceride..20.4_32.2.	Holdemania_filiformis	0.0095742	0.198965	0.259284	0.407907
Triacylglyceride..20.4_32.2.	Escherichia_coli	-0.0100287	-0.143451	0.418303	0.55405
Triacylglyceride..20.4_32.2.	Escherichia_unclassified	0.0140726	-0.209641	0.234062	0.383762
Triacylglyceride..20.4_32.2.	Akkermansia_muciniphila	0.0613305	0.299625	0.0851507	0.248023
Triacylglyceride..20.4_33.2.	Faecalibacterium_prausnitzii	0.192405	-0.465701	0.00550944	0.129109
Triacylglyceride..20.4_34.0.	Bacteroides_uniformis	-0.000926851	0.171477	0.332206	0.471681
Triacylglyceride..20.4_34.0.	Bacteroides_vulgatus	-0.0209978	0.0997072	0.574768	0.679699
Triacylglyceride..20.4_34.0.	Parabacteroides_merdae	0.0804237	0.329074	0.0573869	0.210889
Triacylglyceride..20.4_34.0.	Prevotella_copri	-0.0275266	-0.0600882	0.735686	0.804251
Triacylglyceride..20.4_34.0.	Alistipes_putredinis	-0.0119328	0.136864	0.440208	0.571977
Triacylglyceride..20.4_34.0.	Eubacterium_hallii	-0.0132738	-0.132028	0.456681	0.588711
Triacylglyceride..20.4_34.0.	Eubacterium_rectale	0.0567272	0.292081	0.0937027	0.260492
Triacylglyceride..20.4_34.0.	Eubacterium_sp_3_1_31	0.0603406	-0.298019	0.0869192	0.250181
Triacylglyceride..20.4_34.0.	Ruminococcus_obeum	0.00463888	-0.186551	0.290789	0.435181
Triacylglyceride..20.4_34.0.	Roseburia_hominis	0.150535	0.419853	0.0134356	0.142099
Triacylglyceride..20.4_34.0.	Roseburia_intestinalis	-0.0312366	0.0036018	0.983871	0.990651
Triacylglyceride..20.4_34.0.	Roseburia_inulinivorans	-0.027164	-0.0629461	0.723595	0.795039
Triacylglyceride..20.4_34.0.	Ruminococcus_bromii	0.0484325	0.277971	0.111438	0.279631
Triacylglyceride..20.4_34.0.	Akkermansia_muciniphila	-0.021856	0.0954428	0.591313	0.6917
Triacylglyceride..20.4_34.2.	Akkermansia_muciniphila	0.0677485	0.309836	0.0745474	0.231576
Triacylglyceride..20.4_36.2.	Bacteroides_ovatus	0.195463	0.468874	0.0051565	0.124329
Triacylglyceride..20.4_36.2.	Bacteroides_uniformis	0.0781048	0.325639	0.0601961	0.211825
Triacylglyceride..20.4_36.2.	Bacteroides_vulgatus	0.0982362	0.354348	0.0397676	0.191768
Triacylglyceride..20.4_36.2.	Eubacterium_rectale	0.0629296	-0.302201	0.0823719	0.242339
Triacylglyceride..20.4_36.2.	Ruminococcus_sp_5_1_39BFAA	0.0593579	-0.296416	0.0887121	0.251641
Triacylglyceride..20.4_36.2.	Klebsiella_pneumoniae	0.0364914	-0.256298	0.143432	0.301191
Triacylglyceride..20.4_36.2.	Akkermansia_muciniphila	0.00842566	0.196146	0.266232	0.413151
Triacylglyceride..20.4_36.3.	Bacteroides_ovatus	0.22418	0.497684	0.00274509	0.0877612
Triacylglyceride..20.4_36.3.	Ruminococcus_torques	0.209795	-0.483467	0.00377209	0.106175
Triacylglyceride..20.5_34.0.	Bacteroides_uniformis	0.0605844	-0.298415	0.0864801	0.249661
Triacylglyceride..20.5_34.0.	Bacteroides_xylanisolvens	0.0895053	0.342193	0.0475983	0.197997
Triacylglyceride..20.5_34.0.	Clostridium_bolteae	0.0148056	0.211329	0.23023	0.38186
Triacylglyceride..20.5_34.0.	Eubacterium_rectale	0.0299512	0.243612	0.165023	0.323584
Triacylglyceride..20.5_34.0.	Eubacterium_siraeum	0.046542	-0.274654	0.115952	0.285928
Triacylglyceride..20.5_34.0.	Eubacterium_sp_3_1_31	0.157134	-0.427405	0.0116944	0.138419
Triacylglyceride..20.5_34.0.	Ruminococcus_gnavus	0.088347	-0.340548	0.0487469	0.199901
Triacylglyceride..20.5_34.0.	Ruminococcus_obeum	0.032798	-0.249213	0.155219	0.312925
Triacylglyceride..20.5_34.0.	Ruminococcus_bromii	0.169771	0.441508	0.00894986	0.136511
Triacylglyceride..20.5_34.0.	Subdoligranulum_unclassified	0.0446677	-0.271325	0.120618	0.291148
Triacylglyceride..20.5_34.0.	Citrobacter_freundii	0.043533	0.26929	0.123538	0.291148
Triacylglyceride..22.4_32.2.	Roseburia_intestinalis	0.200833	-0.474394	0.00458856	0.114856
Triacylglyceride..22.4_34.2.	Bacteroides_ovatus	0.154403	0.424296	0.0123867	0.140239
Triacylglyceride..22.4_34.2.	Citrobacter_freundii	0.242386	0.515115	0.00182443	0.0809425
Triacylglyceride..22.5_32.0.	Eubacterium_rectale	0.0407516	0.264234	0.13102	0.295373
Triacylglyceride..22.5_32.0.	Roseburia_hominis	0.109162	0.368995	0.0317499	0.179725
Triacylglyceride..22.5_32.0.	Ruminococcus_bromii	0.236291	0.509347	0.00209354	0.0825995
Triacylglyceride..22.5_34.3.	Bifidobacterium_adolescentis	0.0859891	0.337174	0.0511717	0.203127
Triacylglyceride..22.5_34.3.	Bacteroides_vulgatus	0.0884924	-0.340755	0.0486012	0.199901
Triacylglyceride..22.5_34.3.	Roseburia_intestinalis	0.0221818	-0.227624	0.195426	0.354697
Triacylglyceride..22.5_34.3.	Faecalibacterium_prausnitzii	0.0217069	-0.22661	0.197478	0.354697
Triacylglyceride..22.5_34.3.	Ruminococcus_bromii	0.185358	0.458306	0.00641356	0.132547
Triacylglyceride..22.6_32.0.	Eubacterium_rectale	0.111791	0.372433	0.0300732	0.176992
Triacylglyceride..22.6_32.0.	Roseburia_hominis	0.116955	0.379096	0.0270304	0.172469
Triacylglyceride..22.6_32.0.	Ruminococcus_bromii	0.267221	0.537984	0.00103201	0.0619959
Triacylglyceride..22.6_32.0.	Akkermansia_muciniphila	0.0952084	0.35018	0.0423257	0.194545
Trihexosylceramide..d18.1.16.0.	Roseburia_hominis	0.226079	-0.499531	0.00263146	0.0877612
Trihexosylceramide..d18.1.18.0.	Bifidobacterium_adolescentis	0.133021	0.399115	0.0193725	0.156027
Trihexosylceramide..d18.1.18.0.	Bacteroides_caccae	0.0283422	0.240388	0.170862	0.331538
Trihexosylceramide..d18.1.18.0.	Bacteroides_dorei	0.199972	-0.473514	0.00467539	0.114856
Trihexosylceramide..d18.1.18.0.	Bacteroides_fragilis	0.129839	-0.395231	0.0206972	0.158516
Trihexosylceramide..d18.1.18.0.	Bacteroides_ovatus	-0.0207213	0.101043	0.569631	0.675464
Trihexosylceramide..d18.1.18.0.	Bacteroides_uniformis	0.00757757	0.194039	0.271506	0.417356
Trihexosylceramide..d18.1.18.0.	Bacteroides_vulgatus	-0.000696935	0.172126	0.330352	0.470074
Trihexosylceramide..d18.1.18.0.	Clostridium_bolteae	-0.0169129	-0.11791	0.506606	0.624838
Trihexosylceramide..d18.1.18.0.	Eubacterium_hallii	0.049528	-0.279875	0.108908	0.276842
Trihexosylceramide..d18.1.18.0.	Eubacterium_ventriosum	0.0232781	0.229947	0.190781	0.351837
Trihexosylceramide..d18.1.18.0.	Ruminococcus_obeum	0.125927	-0.390402	0.0224481	0.164259
Trihexosylceramide..d18.1.18.0.	Lachnospiraceae_bacterium_1_4_56FAA	0.0563175	-0.2914	0.0945058	0.260492
Trihexosylceramide..d18.1.18.0.	Roseburia_hominis	0.314063	-0.578662	0.00033705	0.0453174
Trihexosylceramide..d18.1.18.0.	Roseburia_intestinalis	0.0235589	0.230538	0.189612	0.350674
Trihexosylceramide..d18.1.18.0.	Roseburia_inulinivorans	-0.0128227	-0.133675	0.451036	0.583167
Trihexosylceramide..d18.1.18.0.	Faecalibacterium_prausnitzii	0.0311345	0.245955	0.160868	0.320869
Trihexosylceramide..d18.1.18.0.	Ruminococcus_bromii	-0.0252905	-0.0760194	0.669157	0.756653
Trihexosylceramide..d18.1.18.0.	Klebsiella_pneumoniae	-0.00684262	-0.153843	0.385018	0.522416
Trihexosylceramide..d18.1.18.0.	Akkermansia_muciniphila	-0.0239635	0.0840578	0.636469	0.727553
Trihexosylceramide..d18.1.22.0.	Eubacterium_rectale	0.0650317	0.305555	0.0788601	0.237676
Choline	Bifidobacterium_bifidum	-0.000867369	-0.171645	0.331725	0.471513
Choline	Bacteroides_caccae	-0.0147162	-0.126621	0.475485	0.601423
Choline	Bacteroides_fragilis	-0.00818681	0.149547	0.398587	0.536671
Choline	Bacteroides_uniformis	0.0433227	0.268911	0.124088	0.291148
Choline	Bacteroides_vulgatus	0.0114842	-0.203566	0.248202	0.397232
Choline	Bacteroides_xylanisolvens	0.0694751	0.312526	0.0719327	0.227321
Choline	Parabacteroides_merdae	0.0378054	0.258772	0.139475	0.297527
Choline	Alistipes_onderdonkii	-0.0125064	-0.134817	0.447143	0.578707
Choline	Streptococcus_thermophilus	-0.0199061	0.104882	0.554979	0.664749
Choline	Clostridium_hathewayi	0.074921	-0.320864	0.0642813	0.217388
Choline	Eubacterium_siraeum	-0.0107922	0.140847	0.42689	0.560858
Choline	Eubacterium_sp_3_1_31	-0.0249047	-0.0784412	0.659243	0.748329
Choline	Eubacterium_ventriosum	-0.0304563	-0.0277424	0.876235	0.914846
Choline	Coprococcus_comes	-0.0265172	0.0677451	0.70344	0.7808
Choline	Dorea_formicigenerans	-0.0154409	0.123815	0.485399	0.607201
Choline	Roseburia_hominis	-0.0137322	-0.130334	0.462529	0.590549
Choline	Roseburia_inulinivorans	-0.0205172	-0.102017	0.565893	0.672257
Choline	Oscillibacter_unclassified	0.0876211	0.339513	0.0494808	0.199901
Choline	Ruminococcus_bromii	-0.0202642	0.103213	0.561326	0.669274
Choline	Ruminococcus_sp_5_1_39BFAA	0.178003	0.450458	0.00750922	0.136511
Choline	Subdoligranulum_unclassified	0.01902	-0.220787	0.209553	0.364907
Choline	Bilophila_unclassified	-0.0275847	-0.0596172	0.737685	0.805084
Choline	Citrobacter_freundii	0.00844062	0.196183	0.26614	0.413151
Choline	Escherichia_coli	-0.0186606	-0.110489	0.533896	0.64784
Choline	Klebsiella_pneumoniae	-0.0300253	-0.034461	0.846582	0.893957
Acetic.acid	Bacteroides_fragilis	0.0933162	-0.347551	0.0440069	0.195211
Acetic.acid	Bacteroides_ovatus	0.00630687	-0.190837	0.279646	0.424854
Acetic.acid	Bacteroides_vulgatus	0.135438	0.402041	0.018422	0.156027
Acetic.acid	Clostridium_bolteae	0.0249787	-0.233506	0.183818	0.346354
Acetic.acid	Roseburia_inulinivorans	0.0525957	-0.28514	0.102136	0.268649
Acetic.acid	Faecalibacterium_prausnitzii	-0.000273251	-0.173315	0.32697	0.467234
Acetic.acid	Subdoligranulum_unclassified	0.0618313	0.300434	0.0842702	0.246452
Isobutyric.acid	Bacteroides_fragilis	0.188931	0.46207	0.0059387	0.129109
Isobutyric.acid	Ruminococcus_bromii	0.162305	0.433232	0.0104847	0.136511
Isovaleric.acid	Eubacterium_rectale	0.206926	-0.480581	0.00401696	0.107642
Isovaleric.acid	Klebsiella_pneumoniae	0.418545	-0.660428	2.13471e-05	0.0138969
Caproic.acid	Roseburia_hominis	0.132819	0.39887	0.019454	0.156027
