# Supplementary material for: Distinct Plasma Metabolomic and Gut Microbiome Profiles after Gestational Diabetes Mellitus Diet Treatment: Implications for Personalized Dietary Interventions
Source: Microorganisms. 2024 Jul 4;12(7):1369. doi: 10.3390/microorganisms12071369 (PMC11278888; doi:10.3390/microorganisms12071369)
Supplement: Supplementary file 1 [file microorganisms-12-01369-s001.zip › Table_S8.xlsx]

## Sheet: Sheet1
Table S8. ANOVA of plasma metabolites versus microbiome KEGG gene annotations after LASSO variable selection
Analyte.Name	Analyte.Class	gene	r2	correlation	p-value	p.adj
Acetylcarnitine	Acylcarnitines	K00209	0.189481	-0.462647	0.00586866	0.0361117
Acetylcarnitine	Acylcarnitines	K02847	0.20475	0.478381	0.00421279	0.0328552
Acetylcarnitine	Acylcarnitines	K06282	0.228955	0.502315	0.00246787	0.0283884
Acetylcarnitine	Acylcarnitines	K15125	0.0753333	0.321486	0.0637368	0.104739
Aconitic.acid	Carboxylic acids	K00690	0.0220235	-0.227286	0.196108	0.237459
Aconitic.acid	Carboxylic acids	K01596	0.043592	-0.269396	0.123385	0.165984
Aconitic.acid	Carboxylic acids	K03187	0.0992389	-0.355717	0.0389549	0.0775748
Aconitic.acid	Carboxylic acids	K03694	0.143854	-0.412066	0.0154545	0.0498841
Aconitic.acid	Carboxylic acids	K03931	0.134342	-0.400717	0.0188473	0.054029
Aconitic.acid	Carboxylic acids	K09474	0.125305	-0.389629	0.0227395	0.0578571
Aconitic.acid	Carboxylic acids	K11031	0.0402207	-0.263258	0.132502	0.174379
Aconitic.acid	Carboxylic acids	K13075	0.0966971	-0.352236	0.0410481	0.0798237
Aconitic.acid	Carboxylic acids	K13821	0.16401	-0.435136	0.0101132	0.0438392
Aconitic.acid	Carboxylic acids	K15125	0.037955	0.259052	0.139031	0.180122
Aconitic.acid	Carboxylic acids	K15773	0.0338186	-0.251191	0.151861	0.193278
Aconitic.acid	Carboxylic acids	K19166	0.0975899	-0.353462	0.0403004	0.0790255
Alanine	Amino acids	K00196	0.0545179	-0.28839	0.0981182	0.140469
Alanine	Amino acids	K00690	-0.0295196	-0.0409628	0.818081	0.83003
Alanine	Amino acids	K01971	0.0484493	-0.278	0.111399	0.153872
Alanine	Amino acids	K02847	0.0759558	0.322424	0.0629236	0.103923
Alanine	Amino acids	K04794	0.0105675	0.201371	0.253449	0.292385
Alanine	Amino acids	K06079	0.250294	-0.522506	0.00152419	0.0240702
Alanine	Amino acids	K09697	0.000479833	-0.175409	0.321068	0.35716
Alanine	Amino acids	K11031	0.0603065	-0.297963	0.0869806	0.128234
Alanine	Amino acids	K11203	0.0483778	-0.277876	0.111567	0.153979
Alanine	Amino acids	K11645	0.233543	-0.506724	0.00222691	0.0275597
Alanine	Amino acids	K12995	-0.0291946	0.0446442	0.802041	0.814672
Alanine	Amino acids	K13497	0.0544175	-0.288221	0.098324	0.140596
Alanine	Amino acids	K13668	0.242441	-0.515167	0.00182215	0.0257094
Alanine	Amino acids	K14988	0.193632	0.466977	0.00536505	0.0349522
Alanine	Amino acids	K15125	0.00903705	0.197652	0.262506	0.301198
Alanine	Amino acids	K15551	0.00316098	-0.18267	0.301122	0.337361
Alanine	Amino acids	K15856	0.00480963	-0.186994	0.289624	0.326607
Alanine	Amino acids	K15898	0.0331948	-0.249984	0.153904	0.195328
Alanine	Amino acids	K15899	0.0449092	-0.271756	0.120006	0.16256
Alanine	Amino acids	K18231	0.269103	-0.539677	0.000987793	0.0213394
Alanine	Amino acids	K19159	0.221558	-0.495124	0.00290971	0.0293562
Alanine	Amino acids	K19426	0.00398637	-0.184848	0.295296	0.331803
Alanine	Amino acids	K19427	0.0101918	0.200464	0.255638	0.294534
Alanine	Amino acids	K21557	0.19334	-0.466673	0.00539913	0.0350119
alpha.Amino.butyric.acid	Amino acid related	K00612	0.0912823	0.344702	0.0458886	0.0855261
alpha.Amino.butyric.acid	Amino acid related	K00634	0.206593	-0.480245	0.00404634	0.0328152
alpha.Amino.butyric.acid	Amino acid related	K01046	0.175168	-0.447396	0.00797804	0.039961
alpha.Amino.butyric.acid	Amino acid related	K01975	0.0802387	0.328801	0.0576061	0.0983088
alpha.Amino.butyric.acid	Amino acid related	K02077	0.0116178	0.203884	0.247448	0.286469
alpha.Amino.butyric.acid	Amino acid related	K02589	0.0328962	0.249404	0.154893	0.196249
alpha.Amino.butyric.acid	Amino acid related	K03486	0.105795	0.364544	0.0340328	0.0715783
alpha.Amino.butyric.acid	Amino acid related	K06998	0.0989042	-0.355261	0.0392243	0.0778596
alpha.Amino.butyric.acid	Amino acid related	K07230	0.015037	0.211859	0.229036	0.268161
alpha.Amino.butyric.acid	Amino acid related	K07559	0.0459122	0.27354	0.117498	0.160394
alpha.Amino.butyric.acid	Amino acid related	K11921	0.0394678	0.261868	0.134635	0.176132
alpha.Amino.butyric.acid	Amino acid related	K12984	0.112211	0.37298	0.0298134	0.0659437
alpha.Amino.butyric.acid	Amino acid related	K13252	0.206843	-0.480497	0.00402428	0.0328152
alpha.Amino.butyric.acid	Amino acid related	K14048	0.16301	-0.43402	0.0103296	0.0440518
alpha.Amino.butyric.acid	Amino acid related	K14415	0.0278547	-0.239403	0.172675	0.213451
alpha.Amino.butyric.acid	Amino acid related	K15125	0.084747	0.335383	0.0524974	0.0928148
alpha.Amino.butyric.acid	Amino acid related	K15898	0.0528875	0.285636	0.101515	0.143906
alpha.Amino.butyric.acid	Amino acid related	K17195	0.0305795	-0.244859	0.162802	0.203404
alpha.Amino.butyric.acid	Amino acid related	K17236	0.0379057	0.25896	0.139177	0.180192
alpha.Amino.butyric.acid	Amino acid related	K18430	0.00271242	0.181475	0.304348	0.340659
alpha.Amino.butyric.acid	Amino acid related	K18700	0.0313587	0.246397	0.160094	0.200576
alpha.Amino.butyric.acid	Amino acid related	K18702	0.104844	-0.363277	0.0347063	0.0724933
alpha.Amino.butyric.acid	Amino acid related	K18930	0.0544743	0.288317	0.0982077	0.140486
alpha.Aminoadipic.acid	Amino acid related	K02567	0.28832	0.556674	0.000628205	0.0200803
alpha.Aminoadipic.acid	Amino acid related	K02847	0.204435	0.478062	0.00424181	0.0328786
alpha.Aminoadipic.acid	Amino acid related	K03929	0.0783764	0.326044	0.05986	0.101177
Arginine	Amino acids	K00209	0.192383	-0.465679	0.00551199	0.0353361
Arginine	Amino acids	K00528	0.219535	-0.493138	0.00304318	0.0295483
Arginine	Amino acids	K00547	0.0073806	-0.193546	0.272749	0.310975
Arginine	Amino acids	K01174	0.156809	0.427037	0.0117745	0.0456817
Arginine	Amino acids	K01746	0.0578984	-0.294019	0.0914459	0.13324
Arginine	Amino acids	K01840	0.135066	0.401592	0.0185651	0.053846
Arginine	Amino acids	K02584	0.0496051	0.280009	0.108732	0.15152
Arginine	Amino acids	K02783	-0.0045002	-0.161057	0.362851	0.396676
Arginine	Amino acids	K03367	0.0725658	0.317285	0.0674833	0.108806
Arginine	Amino acids	K03409	0.217495	-0.491128	0.00318369	0.0300511
Arginine	Amino acids	K03643	-0.0311852	0.00792999	0.964498	0.966907
Arginine	Amino acids	K03969	0.0456868	-0.27314	0.118057	0.160732
Arginine	Amino acids	K05966	0.246688	0.519149	0.00165474	0.024676
Arginine	Amino acids	K06603	0.106034	-0.364861	0.0338655	0.0713249
Arginine	Amino acids	K07722	0.117359	0.379612	0.0268056	0.0624772
Arginine	Amino acids	K07733	0.104431	0.362725	0.0350032	0.0727454
Arginine	Amino acids	K11941	0.105543	0.364208	0.0342103	0.0718416
Arginine	Amino acids	K13010	0.0131707	-0.207544	0.238879	0.278333
Arginine	Amino acids	K15125	-0.0113316	0.138978	0.433113	0.462431
Arginine	Amino acids	K15530	0.0329022	-0.249416	0.154873	0.196249
Arginine	Amino acids	K15600	0.169962	0.441717	0.00891362	0.0415969
Arginine	Amino acids	K15669	0.0980883	-0.354145	0.0398889	0.0785379
Arginine	Amino acids	K15773	0.0489876	0.278938	0.110149	0.152828
Arginine	Amino acids	K15856	0.126341	-0.390916	0.0222559	0.0572159
Arginine	Amino acids	K16435	-0.00797129	-0.150244	0.396367	0.427878
Arginine	Amino acids	K18816	0.042815	0.267994	0.125425	0.167666
Arginine	Amino acids	K18910	0.111645	-0.372242	0.0301644	0.0663803
Arginine	Amino acids	K18986	0.0318626	-0.247386	0.158369	0.19913
Arginine	Amino acids	K19114	0.205388	-0.479028	0.00415438	0.0328552
Arginine	Amino acids	K21936	-0.0134825	0.13126	0.45933	0.486922
Asparagine	Amino acids	K02847	0.168786	0.440425	0.00913913	0.0420168
Asparagine	Amino acids	K15125	0.084659	0.335256	0.0525926	0.0928921
Asymmetric.dimethylarginine	Amino acid related	K00374	0.186723	0.459748	0.00622795	0.0366147
Asymmetric.dimethylarginine	Amino acid related	K01007	0.228417	0.501795	0.00249773	0.0284332
Asymmetric.dimethylarginine	Amino acid related	K05772	0.286046	0.55469	0.00066311	0.0206803
Asymmetric.dimethylarginine	Amino acid related	K08259	0.163216	-0.43425	0.0102847	0.0440437
Asymmetric.dimethylarginine	Amino acid related	K12678	0.147655	0.416514	0.0142723	0.0488671
Asymmetric.dimethylarginine	Amino acid related	K14089	0.174828	0.447027	0.00803616	0.0400118
Asymmetric.dimethylarginine	Amino acid related	K15773	0.073502	-0.318713	0.0661916	0.107502
beta.Alanine	Biogenic amines	K00441	0.117426	0.379698	0.0267685	0.0624772
beta.Alanine	Biogenic amines	K00690	0.0332368	-0.250065	0.153766	0.195289
beta.Alanine	Biogenic amines	K03412	0.0257828	-0.235169	0.180624	0.221533
beta.Alanine	Biogenic amines	K04030	0.0983088	-0.354447	0.0397082	0.0784177
beta.Alanine	Biogenic amines	K05801	0.175888	-0.448175	0.00785634	0.0397563
beta.Alanine	Biogenic amines	K13668	0.184679	-0.457587	0.00650793	0.0366147
beta.Alanine	Biogenic amines	K18478	0.0872546	0.338989	0.0498557	0.0902126
beta.Alanine	Biogenic amines	K19426	-0.00604385	-0.15634	0.377257	0.409943
beta.Alanine	Biogenic amines	K19427	0.109006	0.36879	0.0318521	0.0683583
beta.Alanine	Biogenic amines	K21557	0.215369	-0.489026	0.00333666	0.0303577
Betaine	Amino acid related	K03367	0.180818	-0.456206	0.00989464	0.0434539
Butyrylcarnitine	Acylcarnitines	K00230	0.0394114	-0.261764	0.134796	0.176151
Butyrylcarnitine	Acylcarnitines	K01201	0.0103111	0.200753	0.25494	0.293918
Butyrylcarnitine	Acylcarnitines	K02200	-0.0213004	-0.0982246	0.580497	0.602169
Butyrylcarnitine	Acylcarnitines	K02303	0.0693857	0.312388	0.0720658	0.113052
Butyrylcarnitine	Acylcarnitines	K02813	0.0347242	-0.252933	0.148947	0.190441
Butyrylcarnitine	Acylcarnitines	K02847	0.245871	0.518386	0.00168574	0.0247133
Butyrylcarnitine	Acylcarnitines	K03298	0.0483042	-0.277747	0.111739	0.154046
Butyrylcarnitine	Acylcarnitines	K03491	-0.00856011	-0.148332	0.402475	0.433047
Butyrylcarnitine	Acylcarnitines	K03573	-0.0237205	-0.0854479	0.630881	0.650884
Butyrylcarnitine	Acylcarnitines	K03739	0.0358464	0.255075	0.145419	0.186989
Butyrylcarnitine	Acylcarnitines	K04844	0.0895315	0.34223	0.0475726	0.0874909
Butyrylcarnitine	Acylcarnitines	K06320	-0.0301091	-0.0332617	0.851861	0.861159
Butyrylcarnitine	Acylcarnitines	K06603	-0.0162581	-0.120572	0.496988	0.522445
Butyrylcarnitine	Acylcarnitines	K07217	0.0417434	-0.266048	0.128298	0.170234
Butyrylcarnitine	Acylcarnitines	K08159	0.078727	-0.326564	0.059429	0.100542
Butyrylcarnitine	Acylcarnitines	K08310	0.126932	0.391648	0.0219848	0.0568598
Butyrylcarnitine	Acylcarnitines	K11031	0.0117313	-0.204154	0.24681	0.286097
Butyrylcarnitine	Acylcarnitines	K13015	0.0930573	0.347189	0.0442421	0.0835299
Butyrylcarnitine	Acylcarnitines	K13075	0.113729	-0.374948	0.0288934	0.0650643
Butyrylcarnitine	Acylcarnitines	K13655	0.0142898	0.210142	0.232919	0.272355
Butyrylcarnitine	Acylcarnitines	K15125	0.080848	0.329698	0.0568874	0.0975675
Butyrylcarnitine	Acylcarnitines	K15551	-0.0285116	-0.0515306	0.772256	0.786186
Butyrylcarnitine	Acylcarnitines	K16710	0.0548596	0.288964	0.0974216	0.139749
Butyrylcarnitine	Acylcarnitines	K19170	0.0920464	-0.345775	0.0451724	0.0847159
Capric.acid	Medium-chain fatty acids	K00112	0.165322	0.436595	0.00983615	0.04338
Capric.acid	Medium-chain fatty acids	K00261	0.050322	0.281247	0.107111	0.14955
Capric.acid	Medium-chain fatty acids	K00657	0.0710347	-0.314937	0.0696513	0.110956
Capric.acid	Medium-chain fatty acids	K03326	0.0507451	-0.281976	0.106167	0.148953
Capric.acid	Medium-chain fatty acids	K05878	0.106163	-0.365033	0.0337754	0.0712598
Capric.acid	Medium-chain fatty acids	K07318	-0.000126218	0.173726	0.325807	0.361208
Capric.acid	Medium-chain fatty acids	K10036	0.252071	-0.524153	0.00146353	0.0234945
Capric.acid	Medium-chain fatty acids	K12990	0.0948682	-0.349709	0.0426231	0.0817169
Capric.acid	Medium-chain fatty acids	K13252	0.155443	-0.425483	0.0121183	0.0460684
Capric.acid	Medium-chain fatty acids	K14475	0.262102	-0.53335	0.00116206	0.0229397
Capric.acid	Medium-chain fatty acids	K17462	0.050807	-0.282082	0.106029	0.148932
Capric.acid	Medium-chain fatty acids	K19052	-0.00802951	0.150056	0.396965	0.428267
Capric.acid	Medium-chain fatty acids	K19172	0.194835	-0.468224	0.00522709	0.0347073
Capric.acid	Medium-chain fatty acids	K19431	0.0701301	0.313541	0.0709654	0.112326
Caproic.acid	Short-chain fatty acids	K03562	0.417515	0.664669	0.00028982	0.0174471
Caproic.acid	Short-chain fatty acids	K07798	0.389691	0.644299	0.000508895	0.0189498
Caproic.acid	Short-chain fatty acids	K09892	0.503691	0.724134	4.27077e-05	0.0148156
Caproic.acid	Short-chain fatty acids	K15551	0.416565	0.663984	0.000295558	0.0175009
Caprylic.acid	Medium-chain fatty acids	K00112	0.164427	0.4356	0.0100243	0.043729
Caprylic.acid	Medium-chain fatty acids	K00853	0.135259	-0.401825	0.0184908	0.0537489
Caprylic.acid	Medium-chain fatty acids	K00880	0.202895	-0.476497	0.00438693	0.0331541
Caprylic.acid	Medium-chain fatty acids	K01438	0.0193862	-0.221589	0.207859	0.248276
Caprylic.acid	Medium-chain fatty acids	K01485	0.0752589	-0.321374	0.0638347	0.104757
Caprylic.acid	Medium-chain fatty acids	K01581	0.0703305	-0.313851	0.0706721	0.112009
Caprylic.acid	Medium-chain fatty acids	K02535	0.0461884	-0.274029	0.116818	0.159737
Caprylic.acid	Medium-chain fatty acids	K02774	0.100004	-0.356758	0.0383461	0.0769547
Caprylic.acid	Medium-chain fatty acids	K02843	0.038658	-0.260364	0.13697	0.178218
Caprylic.acid	Medium-chain fatty acids	K03326	0.0357645	-0.254919	0.145673	0.187183
Caprylic.acid	Medium-chain fatty acids	K04019	0.0531683	0.286112	0.100922	0.143346
Caprylic.acid	Medium-chain fatty acids	K07230	0.00702737	0.192659	0.274995	0.312909
Caprylic.acid	Medium-chain fatty acids	K07264	0.115954	-0.377814	0.0275956	0.0636497
Caprylic.acid	Medium-chain fatty acids	K07318	0.050481	0.281521	0.106755	0.149399
Caprylic.acid	Medium-chain fatty acids	K08310	0.0632618	0.302734	0.0818064	0.123016
Caprylic.acid	Medium-chain fatty acids	K10212	0.0819265	-0.331281	0.0556373	0.0962
Caprylic.acid	Medium-chain fatty acids	K12061	0.0731788	-0.318221	0.0666346	0.10793
Caprylic.acid	Medium-chain fatty acids	K12990	0.0862266	-0.337515	0.0509221	0.0914585
Caprylic.acid	Medium-chain fatty acids	K13252	0.142196	-0.41011	0.0159996	0.050384
Caprylic.acid	Medium-chain fatty acids	K13929	0.0154263	-0.212748	0.227042	0.266345
Caprylic.acid	Medium-chain fatty acids	K15554	-0.00705873	-0.153161	0.387156	0.419187
Caprylic.acid	Medium-chain fatty acids	K16435	0.0275616	-0.238808	0.173776	0.214444
Caprylic.acid	Medium-chain fatty acids	K17713	0.134366	-0.400746	0.0188379	0.054029
Caprylic.acid	Medium-chain fatty acids	K18431	0.0377704	-0.258706	0.139579	0.180637
Caprylic.acid	Medium-chain fatty acids	K18446	0.0624991	-0.30151	0.0831107	0.124408
Caprylic.acid	Medium-chain fatty acids	K18702	0.184824	-0.457741	0.00648759	0.0366147
Caprylic.acid	Medium-chain fatty acids	K19171	0.106113	-0.364967	0.0338101	0.0712889
Caprylic.acid	Medium-chain fatty acids	K19172	0.108392	-0.367981	0.0322584	0.0689861
Caprylic.acid	Medium-chain fatty acids	K19431	0.0889537	0.34141	0.0481419	0.0881341
Carnitine	Acylcarnitines	K02173	0.26902	-0.539602	0.000989713	0.0213394
Carnitine	Acylcarnitines	K02847	0.161567	0.432405	0.0106496	0.044404
Carnitine	Acylcarnitines	K15125	0.243352	0.516024	0.00178494	0.0256502
Ceramide..d16.1.18.0.	Ceramides	K04026	0.304108	-0.570836	0.000522248	0.0190666
Ceramide..d16.1.18.0.	Ceramides	K17462	0.129537	-0.395903	0.0225671	0.057606
Ceramide..d16.1.18.0.	Ceramides	K19166	0.0446783	-0.273006	0.124245	0.166786
Ceramide..d16.1.22.0.	Ceramides	K00441	0.0834871	-0.333557	0.0538773	0.0943339
Ceramide..d16.1.22.0.	Ceramides	K00694	0.0257279	-0.235056	0.18084	0.221723
Ceramide..d16.1.22.0.	Ceramides	K00972	0.0485162	-0.278117	0.111243	0.153805
Ceramide..d16.1.22.0.	Ceramides	K00992	0.170141	-0.441915	0.00887964	0.0414919
Ceramide..d16.1.22.0.	Ceramides	K01501	0.0706473	-0.31434	0.070211	0.111473
Ceramide..d16.1.22.0.	Ceramides	K02551	0.176582	-0.448925	0.00774078	0.0395403
Ceramide..d16.1.22.0.	Ceramides	K02839	-0.000491022	0.172705	0.328703	0.363784
Ceramide..d16.1.22.0.	Ceramides	K07031	0.195991	0.469419	0.00509779	0.0345872
Ceramide..d16.1.22.0.	Ceramides	K07504	0.214152	-0.487817	0.00342746	0.030796
Ceramide..d16.1.22.0.	Ceramides	K09459	0.132759	-0.398797	0.0194785	0.054667
Ceramide..d16.1.22.0.	Ceramides	K10914	-0.0312371	0.00353862	0.984154	0.984426
Ceramide..d16.1.22.0.	Ceramides	K15856	-0.0152876	-0.124413	0.483275	0.509959
Ceramide..d16.1.22.0.	Ceramides	K15866	0.0847029	-0.335319	0.0525451	0.0928536
Ceramide..d16.1.22.0.	Ceramides	K16710	0.156237	0.426387	0.0119174	0.0459399
Ceramide..d16.1.22.0.	Ceramides	K18118	0.0861133	-0.337353	0.051041	0.0914585
Ceramide..d16.1.22.0.	Ceramides	K19166	0.117662	-0.379999	0.0266382	0.0624772
Ceramide..d16.1.22.0.	Ceramides	K21613	0.0159604	-0.213962	0.22434	0.264204
Ceramide..d16.1.22.0.	Ceramides	K22130	0.0137768	0.208955	0.235629	0.275079
Ceramide..d16.1.23.0.	Ceramides	K00065	0.0980489	-0.354092	0.0399212	0.0785379
Ceramide..d16.1.23.0.	Ceramides	K00712	0.173721	0.445825	0.00822799	0.0402703
Ceramide..d16.1.23.0.	Ceramides	K00836	0.0533528	-0.286425	0.100533	0.142963
Ceramide..d16.1.23.0.	Ceramides	K00880	0.00108058	-0.177062	0.316457	0.352356
Ceramide..d16.1.23.0.	Ceramides	K01501	0.216147	-0.489796	0.00327987	0.030085
Ceramide..d16.1.23.0.	Ceramides	K02626	0.30277	0.56912	0.000443981	0.0185936
Ceramide..d16.1.23.0.	Ceramides	K02688	0.282549	0.551625	0.000720423	0.0209912
Ceramide..d16.1.23.0.	Ceramides	K03071	0.0367888	-0.25686	0.142526	0.183871
Ceramide..d16.1.23.0.	Ceramides	K03409	0.094421	-0.349088	0.0430174	0.0822981
Ceramide..d16.1.23.0.	Ceramides	K03745	0.258575	0.530134	0.0012606	0.0229397
Ceramide..d16.1.23.0.	Ceramides	K03825	-0.0282232	-0.0541763	0.760894	0.775931
Ceramide..d16.1.23.0.	Ceramides	K07795	0.175294	0.447532	0.00795662	0.039961
Ceramide..d16.1.23.0.	Ceramides	K08961	0.0130147	-0.20718	0.239724	0.279137
Ceramide..d16.1.23.0.	Ceramides	K11206	0.0599331	-0.297355	0.0876581	0.129075
Ceramide..d16.1.23.0.	Ceramides	K12065	-0.00340554	-0.164319	0.353081	0.388227
Ceramide..d16.1.23.0.	Ceramides	K13010	0.0454797	0.272772	0.118573	0.161009
Ceramide..d16.1.23.0.	Ceramides	K13075	0.120625	-0.383761	0.0250543	0.0607461
Ceramide..d16.1.23.0.	Ceramides	K15534	0.0494057	-0.279663	0.109187	0.151979
Ceramide..d16.1.23.0.	Ceramides	K15773	0.00701849	-0.192637	0.275052	0.312909
Ceramide..d16.1.23.0.	Ceramides	K17624	0.0386325	-0.260317	0.137044	0.178251
Ceramide..d16.1.23.0.	Ceramides	K17733	0.12188	0.385343	0.0244119	0.0602265
Ceramide..d16.1.23.0.	Ceramides	K18697	0.0878147	0.339789	0.0492841	0.0896345
Ceramide..d16.1.23.0.	Ceramides	K18986	0.0748574	0.320768	0.0643657	0.105389
Ceramide..d16.1.23.0.	Ceramides	K19426	0.00817024	-0.195514	0.267807	0.306502
Ceramide..d16.1.23.0.	Ceramides	K20276	0.0686718	0.311278	0.0731373	0.113948
Ceramide..d16.1.23.0.	Ceramides	K22226	0.176331	0.448654	0.00778238	0.0396473
Ceramide..d16.1.24.0.	Ceramides	K00113	0.0215246	-0.22622	0.198272	0.239438
Ceramide..d16.1.24.0.	Ceramides	K01174	0.13439	0.400775	0.0188284	0.054029
Ceramide..d16.1.24.0.	Ceramides	K01259	0.00561812	-0.189079	0.284183	0.321374
Ceramide..d16.1.24.0.	Ceramides	K02278	0.0422169	-0.266909	0.12702	0.169046
Ceramide..d16.1.24.0.	Ceramides	K02653	0.101001	0.358111	0.0375662	0.0757194
Ceramide..d16.1.24.0.	Ceramides	K02815	-0.0283139	0.0533588	0.764399	0.778846
Ceramide..d16.1.24.0.	Ceramides	K02839	-0.0181312	0.112789	0.525365	0.549557
Ceramide..d16.1.24.0.	Ceramides	K03739	0.0935881	0.34793	0.0437613	0.0831487
Ceramide..d16.1.24.0.	Ceramides	K03828	0.0174448	0.2173	0.217022	0.257179
Ceramide..d16.1.24.0.	Ceramides	K03928	0.00396775	0.184799	0.295426	0.331803
Ceramide..d16.1.24.0.	Ceramides	K05589	-0.00517574	-0.15901	0.369062	0.402795
Ceramide..d16.1.24.0.	Ceramides	K05991	0.177268	-0.449666	0.00762812	0.0394594
Ceramide..d16.1.24.0.	Ceramides	K06079	0.120959	-0.384183	0.0248816	0.0606018
Ceramide..d16.1.24.0.	Ceramides	K07230	-0.0130642	-0.132796	0.454045	0.482073
Ceramide..d16.1.24.0.	Ceramides	K07504	0.0347405	-0.252964	0.148895	0.190441
Ceramide..d16.1.24.0.	Ceramides	K07724	0.0211097	-0.225329	0.200092	0.240671
Ceramide..d16.1.24.0.	Ceramides	K07783	0.151589	-0.421069	0.0131414	0.0477533
Ceramide..d16.1.24.0.	Ceramides	K08159	0.0563076	-0.291384	0.0945251	0.13657
Ceramide..d16.1.24.0.	Ceramides	K08222	0.149161	-0.418264	0.0138286	0.0485606
Ceramide..d16.1.24.0.	Ceramides	K08281	0.0631118	-0.302494	0.0820612	0.123297
Ceramide..d16.1.24.0.	Ceramides	K09007	0.023782	0.231007	0.188688	0.229475
Ceramide..d16.1.24.0.	Ceramides	K11904	0.0517172	-0.283642	0.104029	0.146779
Ceramide..d16.1.24.0.	Ceramides	K12990	0.0504012	-0.281384	0.106934	0.149515
Ceramide..d16.1.24.0.	Ceramides	K13529	0.130049	0.395489	0.0206071	0.0555468
Ceramide..d16.1.24.0.	Ceramides	K13655	0.0639005	0.303755	0.0807303	0.121702
Ceramide..d16.1.24.0.	Ceramides	K13985	-0.0109058	0.140455	0.428189	0.457715
Ceramide..d16.1.24.0.	Ceramides	K14956	0.0827224	0.332444	0.0547326	0.0951968
Ceramide..d16.1.24.0.	Ceramides	K16650	-0.0210625	-0.0993922	0.575983	0.597831
Ceramide..d16.1.24.0.	Ceramides	K18320	-0.0311207	-0.0111981	0.949882	0.953578
Ceramide..d16.1.24.0.	Ceramides	K18700	-0.030453	-0.0278005	0.875978	0.884055
Ceramide..d16.1.24.0.	Ceramides	K18986	0.120003	0.382974	0.025379	0.0609938
Ceramide..d16.1.24.0.	Ceramides	K19048	0.0470162	0.27549	0.114802	0.157458
Ceramide..d16.1.24.0.	Ceramides	K19418	0.180362	0.45299	0.00713947	0.0385467
Ceramide..d16.1.24.0.	Ceramides	K19504	0.0189133	0.220552	0.21005	0.250231
Ceramide..d16.1.24.0.	Ceramides	K20276	0.069383	0.312384	0.0720699	0.113052
Ceramide..d16.1.24.0.	Ceramides	K21397	0.201951	0.475536	0.00447814	0.0331541
Ceramide..d16.1.24.0.	Ceramides	K22044	0.0873629	0.339144	0.0497446	0.0901542
Ceramide..d18.1.14.0.	Ceramides	K05991	0.172225	-0.45466	0.0224066	0.0573954
Ceramide..d18.1.14.0.	Ceramides	K09136	0.156319	0.437576	0.0287049	0.0648418
Ceramide..d18.1.16.0.	Ceramides	K00209	0.262725	-0.533916	0.00114544	0.0229397
Ceramide..d18.1.16.0.	Ceramides	K01501	0.169273	-0.440961	0.00904511	0.0419583
Ceramide..d18.1.16.0.	Ceramides	K02567	0.101653	0.358993	0.0370649	0.0752077
Ceramide..d18.1.16.0.	Ceramides	K03409	0.301386	-0.567941	0.000459101	0.0185936
Ceramide..d18.1.16.0.	Ceramides	K09007	0.0943041	0.348926	0.043121	0.0824091
Ceramide..d18.1.18.0.	Ceramides	K01574	0.0667485	-0.308268	0.076106	0.117442
Ceramide..d18.1.18.0.	Ceramides	K02055	0.250241	-0.522456	0.00152605	0.0240702
Ceramide..d18.1.18.0.	Ceramides	K06990	0.390142	0.639236	4.71218e-05	0.0148156
Ceramide..d18.1.18.0.	Ceramides	K08682	0.053597	-0.286838	0.100022	0.142348
Ceramide..d18.1.18.0.	Ceramides	K09612	0.279783	-0.549188	0.000769056	0.0211016
Ceramide..d18.1.18.0.	Ceramides	K13895	0.118263	-0.380766	0.026309	0.0620287
Ceramide..d18.1.18.0.	Ceramides	K15125	0.0583036	0.294686	0.0906784	0.132282
Ceramide..d18.1.18.0.	Ceramides	K15773	0.22083	-0.49441	0.00295712	0.0295483
Ceramide..d18.1.18.1.	Ceramides	K00712	0.172316	0.491212	0.0882588	0.129695
Ceramide..d18.1.18.1.	Ceramides	K08311	0.055072	-0.365809	0.218992	0.259259
Ceramide..d18.1.18.1.	Ceramides	K10979	0.403516	-0.673218	0.0116644	0.045597
Ceramide..d18.1.20.0.	Ceramides	K13571	0.256496	0.528229	0.00132236	0.0229397
Ceramide..d18.1.20.0.OH..	Ceramides	K00691	0.295357	-0.58035	0.0115676	0.0455951
Ceramide..d18.1.20.0.OH..	Ceramides	K17195	0.399654	0.659522	0.0029043	0.0293562
Ceramide..d18.1.22.0.	Ceramides	K01226	0.130176	0.395644	0.0205528	0.0555468
Ceramide..d18.1.22.0.	Ceramides	K03367	0.0306399	0.244979	0.162591	0.20321
Ceramide..d18.1.22.0.	Ceramides	K03673	0.152947	0.422629	0.0127718	0.0470506
Ceramide..d18.1.22.0.	Ceramides	K05991	0.257427	-0.529084	0.00129434	0.0229397
Ceramide..d18.1.22.0.	Ceramides	K06079	0.0697205	-0.312907	0.0715687	0.112766
Ceramide..d18.1.22.0.	Ceramides	K09007	-0.0028114	0.166063	0.347924	0.383725
Ceramide..d18.1.22.0.	Ceramides	K09474	0.0691041	-0.31195	0.0724866	0.113426
Ceramide..d18.1.22.0.	Ceramides	K13015	0.0868221	-0.33837	0.0503015	0.0907085
Ceramide..d18.1.22.0.	Ceramides	K14956	0.194935	0.468328	0.00521575	0.0347073
Ceramide..d18.1.22.0.	Ceramides	K15898	0.0390712	-0.261133	0.135773	0.17698
Ceramide..d18.1.22.0.	Ceramides	K19418	0.136013	0.402734	0.0182026	0.0533217
Ceramide..d18.1.22.0.	Ceramides	K19429	0.0158878	-0.213798	0.224705	0.264462
Ceramide..d18.1.22.0.	Ceramides	K19505	0.0345826	-0.252661	0.149398	0.190681
Ceramide..d18.1.22.0.	Ceramides	K20276	0.0847942	0.335452	0.0524463	0.0927939
Ceramide..d18.1.22.0.	Ceramides	K22130	0.0844844	0.335003	0.052782	0.0931356
Ceramide..d18.1.23.0.	Ceramides	K04794	0.256996	-0.528689	0.00130723	0.0229397
Ceramide..d18.1.23.0.	Ceramides	K11941	0.159559	-0.430147	0.0111111	0.0449282
Ceramide..d18.1.24.0.	Ceramides	K00261	0.101139	-0.358298	0.0374595	0.0756598
Ceramide..d18.1.24.0.	Ceramides	K01226	0.124173	0.388218	0.0232791	0.0588001
Ceramide..d18.1.24.0.	Ceramides	K02278	0.199716	-0.473251	0.00470152	0.0337612
Ceramide..d18.1.24.0.	Ceramides	K05991	0.187012	-0.460052	0.00618937	0.0366147
Ceramide..d18.1.24.0.	Ceramides	K06179	0.275922	0.545769	0.000842177	0.0213394
Ceramide..d18.1.24.0.	Ceramides	K07798	0.136147	0.402895	0.018152	0.0533049
Ceramide..d18.1.24.0.	Ceramides	K20344	0.131385	0.397123	0.0200429	0.0551369
Ceramide..d18.1.24.1.	Ceramides	K00294	0.148327	0.417295	0.0140727	0.0486624
Ceramide..d18.1.24.1.	Ceramides	K02791	0.216479	-0.490124	0.00325595	0.030085
Ceramide..d18.1.24.1.	Ceramides	K03367	0.137659	-0.40471	0.0175889	0.0523087
Ceramide..d18.1.24.1.	Ceramides	K04794	0.124035	-0.388046	0.0233458	0.0588862
Ceramide..d18.1.24.1.	Ceramides	K05991	0.0780748	-0.325595	0.0602333	0.101417
Ceramide..d18.1.24.1.	Ceramides	K06990	0.271053	0.541426	0.000943881	0.0213394
Ceramide..d18.1.24.1.	Ceramides	K07264	0.115612	-0.377375	0.027791	0.0638535
Ceramide..d18.1.24.1.	Ceramides	K12990	0.0561955	-0.291197	0.0947462	0.136725
Ceramide..d18.1.24.1.	Ceramides	K15669	0.128867	0.394036	0.0211194	0.0559617
Ceramide..d18.1.24.1.	Ceramides	K15773	0.237104	-0.51012	0.00205555	0.0269327
Ceramide..d18.1.24.1.	Ceramides	K15856	0.148205	-0.417154	0.0141087	0.0486624
Ceramide..d18.1.24.1.	Ceramides	K18430	0.0757486	-0.322112	0.0631932	0.104273
Ceramide..d18.1.24.1.	Ceramides	K21557	0.0994096	0.35595	0.0388181	0.0774862
Ceramide..d18.1.25.0.	Ceramides	K15773	0.214242	-0.494433	0.00875212	0.0412161
Ceramide..d18.1.26.0.	Ceramides	K05991	0.25819	-0.543397	0.0108995	0.0447376
Ceramide..d18.1.26.1.	Ceramides	K03389	0.166377	0.53429	0.17253	0.213418
Ceramide..d18.1.26.1.	Ceramides	K04794	0.405423	-0.700259	0.0530976	0.093601
Ceramide..d18.1.26.1.	Ceramides	K05567	0.59753	0.809337	0.0149444	0.0495221
Ceramide..d18.1.26.1.	Ceramides	K15586	0.501919	-0.757016	0.0296468	0.0657331
Ceramide..d18.1.26.1.	Ceramides	K17235	0.679531	0.851652	0.00728057	0.0389015
Ceramide..d18.1.26.1.	Ceramides	K21055	0.157431	0.527066	0.179521	0.22048
Ceramide..d18.2.18.0.	Ceramides	K00123	0.294235	-0.561802	0.000545399	0.0193135
Ceramide..d18.2.20.0.	Ceramides	K09007	0.138596	0.405831	0.0172486	0.0519222
Ceramide..d18.2.22.0.	Ceramides	K00172	-0.0155649	-0.123328	0.48713	0.513127
Ceramide..d18.2.22.0.	Ceramides	K00254	0.330587	-0.592344	0.00022362	0.0171902
Ceramide..d18.2.22.0.	Ceramides	K00261	0.0111774	-0.202834	0.249944	0.288747
Ceramide..d18.2.22.0.	Ceramides	K00441	0.164095	-0.43523	0.0100951	0.0438392
Ceramide..d18.2.22.0.	Ceramides	K02445	0.170162	-0.441937	0.00887573	0.0414919
Ceramide..d18.2.22.0.	Ceramides	K02589	0.0211305	-0.225373	0.200001	0.24064
Ceramide..d18.2.22.0.	Ceramides	K03326	0.0398987	-0.262665	0.13341	0.175226
Ceramide..d18.2.22.0.	Ceramides	K04566	0.0283607	-0.240425	0.170793	0.211416
Ceramide..d18.2.22.0.	Ceramides	K04835	0.0363898	0.256106	0.143743	0.185032
Ceramide..d18.2.22.0.	Ceramides	K05986	0.289704	-0.557878	0.000607824	0.0198586
Ceramide..d18.2.22.0.	Ceramides	K05991	0.112455	-0.373297	0.0296636	0.0657331
Ceramide..d18.2.22.0.	Ceramides	K06079	0.276403	-0.546196	0.000832729	0.021332
Ceramide..d18.2.22.0.	Ceramides	K06880	0.137298	-0.404277	0.0177219	0.0525547
Ceramide..d18.2.22.0.	Ceramides	K06999	-0.0310304	-0.0145915	0.934723	0.940189
Ceramide..d18.2.22.0.	Ceramides	K07219	0.00815636	0.195479	0.267893	0.306503
Ceramide..d18.2.22.0.	Ceramides	K07318	0.132886	-0.398951	0.0194271	0.0545649
Ceramide..d18.2.22.0.	Ceramides	K07504	0.23228	-0.505514	0.0022909	0.0276945
Ceramide..d18.2.22.0.	Ceramides	K07724	-0.0281587	-0.0547505	0.758435	0.774079
Ceramide..d18.2.22.0.	Ceramides	K08322	0.194664	0.468048	0.00524646	0.0347073
Ceramide..d18.2.22.0.	Ceramides	K08981	0.0418592	0.266259	0.127985	0.170019
Ceramide..d18.2.22.0.	Ceramides	K13529	0.0481159	0.277418	0.112181	0.154479
Ceramide..d18.2.22.0.	Ceramides	K14445	0.206173	-0.479821	0.00408369	0.0328152
Ceramide..d18.2.22.0.	Ceramides	K15527	0.252845	-0.524867	0.00143786	0.0233333
Ceramide..d18.2.22.0.	Ceramides	K17462	0.00266579	0.181351	0.304686	0.340931
Ceramide..d18.2.22.0.	Ceramides	K19504	0.0960369	0.351326	0.0416098	0.0805006
Ceramide..d18.2.22.0.	Ceramides	K20276	0.185888	0.458866	0.00634091	0.0366147
Ceramide..d18.2.22.0.	Ceramides	K21393	0.0931852	0.347368	0.0441258	0.0835299
Ceramide..d18.2.22.0.	Ceramides	K22130	0.0460876	0.27385	0.117066	0.159925
Ceramide..d18.2.24.0.	Ceramides	K05991	0.381816	-0.632889	5.90551e-05	0.0148156
Ceramide..d18.2.24.1.	Ceramides	K02055	0.259421	-0.530908	0.00123625	0.0229397
Ceramide..d18.2.24.1.	Ceramides	K02791	0.341645	-0.601328	0.000169086	0.016972
Ceramide..d18.2.24.1.	Ceramides	K03643	0.28171	-0.550886	0.00073486	0.0209912
Cholesteryl.ester.14.0	Cholesteryl esters	K03642	0.170529	0.44234	0.00880674	0.0413654
Cholesteryl.ester.14.0	Cholesteryl esters	K09459	0.188102	-0.461199	0.00604572	0.0363986
Cholesteryl.ester.14.1	Cholesteryl esters	K03642	0.231968	0.505214	0.00230699	0.0276945
Cholesteryl.ester.15.0	Cholesteryl esters	K03642	0.119963	0.382925	0.0253997	0.0609938
Cholesteryl.ester.15.0	Cholesteryl esters	K22078	0.186235	0.459232	0.00629379	0.0366147
Cholesteryl.ester.15.1	Cholesteryl esters	K02381	0.241659	-0.563466	0.0710561	0.112357
Cholesteryl.ester.16.0	Cholesteryl esters	K00065	0.259128	-0.53064	0.00124464	0.0229397
Cholesteryl.ester.16.0	Cholesteryl esters	K00324	-0.0134139	0.131513	0.458457	0.486185
Cholesteryl.ester.16.0	Cholesteryl esters	K00441	0.0457003	-0.273164	0.118023	0.160732
Cholesteryl.ester.16.0	Cholesteryl esters	K02116	0.155966	-0.426078	0.0119857	0.0460013
Cholesteryl.ester.16.0	Cholesteryl esters	K02182	0.0325354	0.248702	0.156097	0.197417
Cholesteryl.ester.16.0	Cholesteryl esters	K02746	0.156501	-0.426687	0.0118512	0.0457681
Cholesteryl.ester.16.0	Cholesteryl esters	K02777	0.131802	-0.397632	0.0198698	0.0550736
Cholesteryl.ester.16.0	Cholesteryl esters	K02847	0.148888	-0.417947	0.013908	0.0485606
Cholesteryl.ester.16.0	Cholesteryl esters	K03549	0.0478064	0.276877	0.112912	0.155308
Cholesteryl.ester.16.0	Cholesteryl esters	K04565	-0.0120466	0.136461	0.441571	0.470211
Cholesteryl.ester.16.0	Cholesteryl esters	K07724	0.0834958	-0.33357	0.0538677	0.0943339
Cholesteryl.ester.16.0	Cholesteryl esters	K08150	-0.0180498	-0.113138	0.524075	0.548525
Cholesteryl.ester.16.0	Cholesteryl esters	K10677	0.12182	-0.385268	0.0244421	0.0602265
Cholesteryl.ester.16.0	Cholesteryl esters	K13891	0.146736	-0.415443	0.0145498	0.04905
Cholesteryl.ester.16.0	Cholesteryl esters	K13927	0.156014	-0.426133	0.0119735	0.0460013
Cholesteryl.ester.16.0	Cholesteryl esters	K15255	0.155454	0.425495	0.0121157	0.0460684
Cholesteryl.ester.16.0	Cholesteryl esters	K15669	0.0112583	0.203028	0.249483	0.288502
Cholesteryl.ester.16.0	Cholesteryl esters	K15773	0.15819	-0.428601	0.0114368	0.0453678
Cholesteryl.ester.16.0	Cholesteryl esters	K16203	0.107245	-0.366468	0.0330302	0.070345
Cholesteryl.ester.16.0	Cholesteryl esters	K18231	0.0449471	0.271824	0.11991	0.16252
Cholesteryl.ester.16.0	Cholesteryl esters	K19418	-0.00594882	0.156635	0.376348	0.409078
Cholesteryl.ester.16.0	Cholesteryl esters	K21397	-7.80731e-05	0.17386	0.325427	0.361133
Cholesteryl.ester.16.0	Cholesteryl esters	K21749	0.161528	0.432361	0.0106584	0.044404
Cholesteryl.ester.16.0	Cholesteryl esters	K22078	0.171796	0.443726	0.00857256	0.0409578
Cholesteryl.ester.16.0	Cholesteryl esters	K22300	0.223102	-0.496633	0.00281166	0.0293562
Cholesteryl.ester.16.1	Cholesteryl esters	K09007	0.280537	0.549853	0.000755496	0.0209912
Cholesteryl.ester.17.0	Cholesteryl esters	K00065	0.29053	-0.558596	0.000595955	0.0197485
Cholesteryl.ester.17.0	Cholesteryl esters	K01761	0.138065	0.405197	0.0174406	0.0521486
Cholesteryl.ester.17.0	Cholesteryl esters	K03409	0.0940792	-0.348613	0.0433211	0.0826602
Cholesteryl.ester.17.0	Cholesteryl esters	K03642	0.0817161	0.330973	0.0558789	0.0964332
Cholesteryl.ester.17.0	Cholesteryl esters	K06990	0.159863	0.43049	0.0110401	0.044856
Cholesteryl.ester.17.0	Cholesteryl esters	K08300	0.040509	0.263789	0.131695	0.173607
Cholesteryl.ester.17.0	Cholesteryl esters	K13927	0.175699	-0.447971	0.00788805	0.0398484
Cholesteryl.ester.17.0	Cholesteryl esters	K19088	0.207594	-0.481255	0.00395858	0.032813
Cholesteryl.ester.17.0	Cholesteryl esters	K21814	0.248018	0.520389	0.0016054	0.0246405
Cholesteryl.ester.17.0	Cholesteryl esters	K22078	0.215793	0.489445	0.00330563	0.0301514
Cholesteryl.ester.17.1	Cholesteryl esters	K00065	0.30067	-0.567329	0.000467117	0.0185936
Cholesteryl.ester.17.1	Cholesteryl esters	K09007	0.155225	0.425235	0.0121741	0.0460931
Cholesteryl.ester.17.1	Cholesteryl esters	K22078	0.165011	0.43625	0.00990105	0.0434539
Cholesteryl.ester.18.0	Cholesteryl esters	K09007	0.119083	0.381808	0.0258666	0.0614267
Cholesteryl.ester.18.1	Cholesteryl esters	K09007	0.145906	0.414473	0.0148049	0.0492861
Cholesteryl.ester.18.2	Cholesteryl esters	K00065	0.238406	-0.511356	0.00199613	0.0266052
Cholesteryl.ester.18.2	Cholesteryl esters	K09007	0.0653498	0.30606	0.0783421	0.119448
Cholesteryl.ester.18.2	Cholesteryl esters	K15726	0.10331	0.361223	0.0358213	0.0739351
Cholesteryl.ester.18.2	Cholesteryl esters	K15773	0.11325	-0.374328	0.0291808	0.0651887
Cholesteryl.ester.18.2	Cholesteryl esters	K21749	0.138898	0.406192	0.0171402	0.0517645
Cholesteryl.ester.18.3	Cholesteryl esters	K03642	0.143156	0.411243	0.0156819	0.050038
Cholesteryl.ester.18.3	Cholesteryl esters	K22226	0.109138	0.368964	0.0317654	0.0682922
Cholesteryl.ester.20.3	Cholesteryl esters	K00065	0.187854	-0.460939	0.00607811	0.0364077
Cholesteryl.ester.20.4	Cholesteryl esters	K00065	0.247229	-0.519654	0.00163449	0.0246405
Cholesteryl.ester.20.4	Cholesteryl esters	K00441	0.101941	-0.359381	0.0368459	0.0749093
Cholesteryl.ester.20.4	Cholesteryl esters	K00879	0.0215341	0.22624	0.19823	0.239438
Cholesteryl.ester.20.4	Cholesteryl esters	K02847	0.144206	-0.412479	0.0153413	0.0498841
Cholesteryl.ester.20.4	Cholesteryl esters	K08311	0.00421026	0.185434	0.29374	0.330423
Cholesteryl.ester.20.4	Cholesteryl esters	K11031	0.219811	0.49341	0.00302463	0.0295483
Cholesteryl.ester.20.4	Cholesteryl esters	K18231	0.0769905	0.323976	0.0615951	0.102707
Cholesteryl.ester.20.4	Cholesteryl esters	K18697	0.0872341	0.33896	0.0498767	0.0902126
Cholesteryl.ester.20.4	Cholesteryl esters	K22078	0.138512	0.405732	0.0172786	0.0519222
Cholesteryl.ester.20.5	Cholesteryl esters	K09007	0.110969	0.371361	0.0305879	0.0666102
Cholesteryl.ester.22.2	Cholesteryl esters	K00324	0.212476	0.495267	0.0118257	0.0457681
Cholesteryl.ester.22.2	Cholesteryl esters	K00634	0.0552258	-0.307557	0.134763	0.176151
Cholesteryl.ester.22.2	Cholesteryl esters	K00880	0.110433	-0.384055	0.0580407	0.0989816
Cholesteryl.ester.22.2	Cholesteryl esters	K01518	0.0380513	0.279522	0.175987	0.216803
Cholesteryl.ester.22.2	Cholesteryl esters	K02453	0.022035	-0.250566	0.227016	0.266345
Cholesteryl.ester.22.2	Cholesteryl esters	K03405	0.285567	-0.561547	0.00349027	0.0309661
Cholesteryl.ester.22.2	Cholesteryl esters	K03409	0.141573	-0.421118	0.0360454	0.0741435
Cholesteryl.ester.22.2	Cholesteryl esters	K03562	0.0164537	0.239656	0.248564	0.287669
Cholesteryl.ester.22.2	Cholesteryl esters	K03673	0.159438	0.440978	0.0273492	0.0633239
Cholesteryl.ester.22.2	Cholesteryl esters	K05780	0.0413237	-0.285076	0.167197	0.207745
Cholesteryl.ester.22.2	Cholesteryl esters	K05966	0.0843524	-0.350006	0.086314	0.127564
Cholesteryl.ester.22.2	Cholesteryl esters	K06603	0.0335699	-0.271731	0.188852	0.229597
Cholesteryl.ester.22.2	Cholesteryl esters	K07323	0.040055	0.282936	0.170547	0.211376
Cholesteryl.ester.22.2	Cholesteryl esters	K08300	0.251825	0.531976	0.00619844	0.0366147
Cholesteryl.ester.22.2	Cholesteryl esters	K11904	-0.0434166	0.00768873	0.970903	0.972249
Cholesteryl.ester.22.2	Cholesteryl esters	K13327	0.210479	-0.493331	0.0122124	0.0461899
Cholesteryl.ester.22.2	Cholesteryl esters	K13668	-0.0385639	0.0686268	0.744461	0.761108
Cholesteryl.ester.22.2	Cholesteryl esters	K13683	0.151437	-0.432196	0.0309587	0.0670653
Cholesteryl.ester.22.2	Cholesteryl esters	K13929	0.127092	-0.404305	0.0450113	0.0845016
Cholesteryl.ester.22.2	Cholesteryl esters	K15554	0.166094	-0.448152	0.0246587	0.0603231
Cholesteryl.ester.22.2	Cholesteryl esters	K15669	-0.0395306	0.0615077	0.770233	0.784348
Cholesteryl.ester.22.2	Cholesteryl esters	K16435	0.183646	-0.466541	0.0187266	0.0539397
Cholesteryl.ester.22.2	Cholesteryl esters	K16850	0.0708651	0.331027	0.106019	0.148932
Cholesteryl.ester.22.2	Cholesteryl esters	K19418	0.208352	0.491261	0.0126374	0.046913
Cholesteryl.ester.22.2	Cholesteryl esters	K19431	-0.020351	0.148874	0.477558	0.504515
Cholesteryl.ester.22.2	Cholesteryl esters	K20483	-0.0113911	0.175357	0.401793	0.432442
Cholesteryl.ester.22.5	Cholesteryl esters	K00441	0.256328	-0.528076	0.00132746	0.0229397
Cholesteryl.ester.22.5	Cholesteryl esters	K01644	0.168417	-0.440019	0.00921102	0.0420972
Cholesteryl.ester.22.5	Cholesteryl esters	K01729	0.111083	0.37151	0.0305161	0.0665605
Cholesteryl.ester.22.5	Cholesteryl esters	K02570	0.1255	0.389872	0.0226475	0.0577704
Cholesteryl.ester.22.5	Cholesteryl esters	K03326	0.116039	0.377923	0.0275469	0.0636464
Cholesteryl.ester.22.5	Cholesteryl esters	K05524	0.106531	0.365522	0.0335202	0.0709284
Cholesteryl.ester.22.5	Cholesteryl esters	K08297	0.0864104	0.337779	0.0507297	0.0912074
Cholesteryl.ester.22.5	Cholesteryl esters	K09007	0.119761	0.382668	0.0255064	0.0610126
Cholesteryl.ester.22.5	Cholesteryl esters	K16203	0.139397	-0.406787	0.0169629	0.0514459
Cholesteryl.ester.22.5	Cholesteryl esters	K21814	0.127427	0.392261	0.0217602	0.0566805
Cholesteryl.ester.22.5	Cholesteryl esters	K22078	0.111598	0.372182	0.0301934	0.0663803
Cholesteryl.ester.22.6	Cholesteryl esters	K00065	0.177002	-0.449378	0.0076717	0.0394732
Cholesteryl.ester.22.6	Cholesteryl esters	K00231	0.118767	0.381406	0.0260365	0.0617491
Cholesteryl.ester.22.6	Cholesteryl esters	K06282	0.0747905	0.320667	0.0644546	0.105487
Cholesteryl.ester.22.6	Cholesteryl esters	K08150	0.0356577	-0.254716	0.146006	0.187477
Cholesteryl.ester.22.6	Cholesteryl esters	K09007	0.095943	0.351196	0.0416904	0.0806133
Cholesteryl.ester.22.6	Cholesteryl esters	K10677	0.168058	-0.439622	0.00928158	0.0421699
Cholesteryl.ester.22.6	Cholesteryl esters	K15773	0.0956802	-0.350833	0.0419165	0.0810035
Cholic.Acid	Bile acids	K00244	0.160501	-0.433107	0.0132831	0.0481231
Cholic.Acid	Bile acids	K00658	-0.00569767	-0.163537	0.371141	0.403905
Cholic.Acid	Bile acids	K01227	0.0944079	0.351597	0.0484592	0.0886252
Cholic.Acid	Bile acids	K01426	0.016698	0.220039	0.226237	0.26576
Cholic.Acid	Bile acids	K01654	0.141376	0.411186	0.0193897	0.0545645
Cholic.Acid	Bile acids	K02077	0.081527	0.333399	0.0622223	0.103237
Cholic.Acid	Bile acids	K02193	0.0974795	0.355799	0.0456552	0.0852963
Cholic.Acid	Bile acids	K02585	-0.00585437	0.163072	0.372519	0.405161
Cholic.Acid	Bile acids	K02806	-0.000467628	0.178341	0.328782	0.363784
Cholic.Acid	Bile acids	K03298	0.088944	-0.343995	0.053879	0.0943339
Cholic.Acid	Bile acids	K03367	-0.0323342	-0.0310944	0.865845	0.874561
Cholic.Acid	Bile acids	K03643	0.0636991	0.306435	0.0880447	0.129486
Cholic.Acid	Bile acids	K04023	0.0212074	0.229742	0.205903	0.246593
Cholic.Acid	Bile acids	K04835	-0.00798082	-0.156636	0.391935	0.423472
Cholic.Acid	Bile acids	K05311	0.151374	-0.422788	0.015919	0.0503311
Cholic.Acid	Bile acids	K06436	-0.00736921	0.158514	0.38621	0.418414
Cholic.Acid	Bile acids	K07272	-0.00568976	0.16356	0.371072	0.403905
Cholic.Acid	Bile acids	K07488	0.101538	0.361276	0.0421969	0.0811332
Cholic.Acid	Bile acids	K08259	0.00780721	0.199533	0.27357	0.311616
Cholic.Acid	Bile acids	K08301	0.00744399	-0.19865	0.275742	0.313596
Cholic.Acid	Bile acids	K10708	0.0855218	-0.339148	0.0575788	0.0983088
Cholic.Acid	Bile acids	K11941	0.0665257	-0.310866	0.0833162	0.124664
Cholic.Acid	Bile acids	K12268	-0.0294428	0.0613602	0.738674	0.755405
Cholic.Acid	Bile acids	K12678	-0.0183386	-0.120462	0.51136	0.536616
Cholic.Acid	Bile acids	K12990	0.122255	-0.388033	0.0281987	0.0640304
Cholic.Acid	Bile acids	K14153	0.143517	-0.413697	0.0185897	0.053846
Cholic.Acid	Bile acids	K15552	0.0450436	-0.275406	0.127103	0.169046
Cholic.Acid	Bile acids	K16013	0.0517509	0.286949	0.111309	0.153805
Cholic.Acid	Bile acids	K16209	0.185846	0.460553	0.00798848	0.039961
Cholic.Acid	Bile acids	K18205	0.15427	0.426088	0.0150323	0.0496757
Cholic.Acid	Bile acids	K18816	0.245363	-0.519332	0.00231984	0.0276945
Cholic.Acid	Bile acids	K19540	0.0461656	-0.277371	0.124305	0.166786
Cholic.Acid	Bile acids	K20483	0.0112708	0.207763	0.253858	0.292764
Cholic.Acid	Bile acids	K22103	0.0989697	0.35782	0.0443537	0.0835464
Citrulline	Amino acid related	K00374	0.257032	0.528721	0.00130617	0.0229397
Citrulline	Amino acid related	K03407	0.156043	-0.426166	0.0119662	0.0460013
Citrulline	Amino acid related	K15125	0.142777	0.410797	0.0158064	0.0502136
Cortisol	Hormones and related	K02584	0.127312	0.392118	0.0218123	0.0566805
Cortisol	Hormones and related	K20276	0.273026	0.54319	0.000901343	0.0213394
Creatinine	Amino acid related	K15125	0.113233	0.374306	0.0291912	0.0651887
Creatinine	Amino acid related	K21557	0.160668	-0.431396	0.0108538	0.0447376
Decanoylcarnitine	Acylcarnitines	K00691	0.166671	-0.475599	0.0731577	0.113948
Decanoylcarnitine	Acylcarnitines	K03578	0.221211	0.526154	0.0439335	0.0833444
Decanoylcarnitine	Acylcarnitines	K05567	0.308414	0.598175	0.0184966	0.0537489
Decanoylcarnitine	Acylcarnitines	K07318	0.0913109	0.395243	0.144805	0.186266
Decanoylcarnitine	Acylcarnitines	K15894	0.234923	-0.538118	0.0385217	0.0771288
Decanoylcarnitine	Acylcarnitines	K18430	0.125475	-0.433522	0.106449	0.149261
Dehydroepiandro.sterone.sulfate	Hormones and related	K08311	0.0995555	0.359959	0.046696	0.0864169
Deoxycholic.acid	Bile acids	K01426	0.404688	0.650175	3.15491e-05	0.0148156
Deoxycholic.acid	Bile acids	K06192	0.272384	0.542617	0.000914965	0.0213394
Diacylglyceride..16.0_16.1.	Diglycerides	K22226	0.259909	0.536022	0.00328169	0.030085
Diacylglyceride..16.0_18.1.	Diglycerides	K00568	0.0857119	-0.336775	0.0514646	0.0919338
Diacylglyceride..16.0_18.1.	Diglycerides	K00880	0.105124	-0.363651	0.0345065	0.0722535
Diacylglyceride..16.0_18.1.	Diglycerides	K03642	0.132031	0.397911	0.0197754	0.0550215
Diacylglyceride..16.0_18.1.	Diglycerides	K03740	0.0513052	-0.282937	0.10493	0.14776
Diacylglyceride..16.0_18.1.	Diglycerides	K06320	0.00162516	0.178547	0.31235	0.348105
Diacylglyceride..16.0_18.1.	Diglycerides	K07323	0.104795	0.363212	0.0347414	0.0724933
Diacylglyceride..16.0_18.1.	Diglycerides	K09007	0.130076	0.395522	0.0205954	0.0555468
Diacylglyceride..16.0_18.1.	Diglycerides	K09136	0.0537911	0.287166	0.0996177	0.14194
Diacylglyceride..16.0_18.1.	Diglycerides	K12990	0.135337	-0.401919	0.0184608	0.0537313
Diacylglyceride..16.0_18.1.	Diglycerides	K15585	0.110975	-0.371369	0.0305843	0.0666102
Diacylglyceride..16.0_18.1.	Diglycerides	K19166	0.0411883	-0.265034	0.129814	0.171638
Diacylglyceride..16.0_18.1.	Diglycerides	K19418	0.100389	0.357281	0.0380429	0.0765521
Diacylglyceride..16.0_18.1.	Diglycerides	K20276	0.0894093	0.342057	0.0476924	0.0875925
Diacylglyceride..16.0_18.2.	Diglycerides	K08311	0.0690897	0.311928	0.0725082	0.113426
Diacylglyceride..16.0_20.3.	Diglycerides	K09007	0.652247	-0.821846	9.40174e-05	0.0148156
Diacylglyceride..16.0_20.3.	Diglycerides	K13683	0.417657	-0.675633	0.00407118	0.0328152
Diacylglyceride..16.0_20.3.	Diglycerides	K14445	0.549679	-0.76138	0.000611532	0.0198586
Diacylglyceride..16.0_20.3.	Diglycerides	K22226	0.347208	-0.625082	0.00962047	0.0427945
Diacylglyceride..16.1_18.2.	Diglycerides	K00261	0.158478	-0.428927	0.0113676	0.0453451
Diacylglyceride..16.1_18.2.	Diglycerides	K00712	0.0536687	-0.286959	0.0998727	0.142248
Diacylglyceride..16.1_18.2.	Diglycerides	K00880	0.192171	-0.465457	0.00553743	0.0353378
Diacylglyceride..16.1_18.2.	Diglycerides	K01615	0.125275	0.389591	0.0227536	0.0578571
Diacylglyceride..16.1_18.2.	Diglycerides	K01697	0.128924	-0.394107	0.0210943	0.0559617
Diacylglyceride..16.1_18.2.	Diglycerides	K01761	0.0647538	0.305114	0.0793154	0.120328
Diacylglyceride..16.1_18.2.	Diglycerides	K02081	0.0302028	-0.244112	0.16413	0.204709
Diacylglyceride..16.1_18.2.	Diglycerides	K02567	0.0803428	0.328955	0.0574826	0.0982618
Diacylglyceride..16.1_18.2.	Diglycerides	K02664	0.132435	-0.398403	0.01961	0.054823
Diacylglyceride..16.1_18.2.	Diglycerides	K03187	0.167058	-0.438519	0.0094805	0.0426445
Diacylglyceride..16.1_18.2.	Diglycerides	K03490	0.0200728	0.223086	0.204725	0.245262
Diacylglyceride..16.1_18.2.	Diglycerides	K03740	0.0441229	-0.27035	0.122011	0.164626
Diacylglyceride..16.1_18.2.	Diglycerides	K05340	0.0415144	-0.26563	0.128921	0.170823
Diacylglyceride..16.1_18.2.	Diglycerides	K07323	0.031424	0.246526	0.159869	0.200363
Diacylglyceride..16.1_18.2.	Diglycerides	K08311	0.120242	0.383277	0.0252538	0.060933
Diacylglyceride..16.1_18.2.	Diglycerides	K09474	0.0117034	-0.204088	0.246966	0.286186
Diacylglyceride..16.1_18.2.	Diglycerides	K13052	0.0644304	-0.3046	0.0798487	0.120675
Diacylglyceride..16.1_18.2.	Diglycerides	K15773	0.11544	-0.377153	0.0278905	0.0638535
Diacylglyceride..16.1_18.2.	Diglycerides	K17758	0.0392401	0.261446	0.135287	0.176602
Diacylglyceride..16.1_18.2.	Diglycerides	K18285	0.0493017	-0.279483	0.109425	0.152134
Diacylglyceride..16.1_18.2.	Diglycerides	K18478	0.0781116	0.32565	0.0601876	0.101417
Diacylglyceride..17.0_18.1.	Diglycerides	K18320	0.163184	-0.434215	0.0102915	0.0440437
Diacylglyceride..18.1_18.1.	Diglycerides	K09007	0.188039	0.461133	0.00605398	0.0363986
Diacylglyceride..18.1_18.2.	Diglycerides	K11744	0.0621578	0.300961	0.0837012	0.125136
Diacylglyceride..18.1_20.0.	Diglycerides	K00835	0.243509	-0.530408	0.0133784	0.0483817
Diacylglyceride..18.1_20.0.	Diglycerides	K03652	0.372666	-0.635636	0.00195678	0.0263727
Diacylglyceride..18.1_20.1.	Diglycerides	K06282	0.174406	0.44657	0.0081087	0.0400118
Diacylglyceride..18.1_20.1.	Diglycerides	K09007	0.0905918	0.343729	0.0465455	0.086305
Diacylglyceride..18.1_20.3.	Diglycerides	K13529	0.247333	0.520436	0.00190406	0.0262215
Diacylglyceride..18.2_18.2.	Diglycerides	K00835	0.0703882	0.31394	0.0705879	0.111924
Diacylglyceride..18.2_18.3.	Diglycerides	K00171	0.0765524	0.32332	0.0621541	0.103171
Diacylglyceride..18.2_18.3.	Diglycerides	K01259	0.129242	0.394499	0.0209553	0.0557585
Diacylglyceride..18.2_18.3.	Diglycerides	K01523	0.0744853	0.320205	0.0648618	0.105961
Diacylglyceride..18.2_18.3.	Diglycerides	K01681	0.0212395	0.225608	0.199521	0.240383
Diacylglyceride..18.2_18.3.	Diglycerides	K01684	0.161035	-0.431808	0.0107701	0.0447034
Diacylglyceride..18.2_18.3.	Diglycerides	K02077	0.0325129	0.248658	0.156172	0.197427
Diacylglyceride..18.2_18.3.	Diglycerides	K02303	0.0819936	0.331379	0.0555605	0.0961593
Diacylglyceride..18.2_18.3.	Diglycerides	K02839	0.0710316	-0.314932	0.0696557	0.110956
Diacylglyceride..18.2_18.3.	Diglycerides	K03578	0.0317684	0.247202	0.15869	0.19937
Diacylglyceride..18.2_18.3.	Diglycerides	K03828	0.0994173	-0.35596	0.038812	0.0774862
Diacylglyceride..18.2_18.3.	Diglycerides	K06138	0.0390007	-0.261002	0.135976	0.177117
Diacylglyceride..18.2_18.3.	Diglycerides	K06179	0.167878	-0.439425	0.00931695	0.0422774
Diacylglyceride..18.2_18.3.	Diglycerides	K06608	0.0890451	0.34154	0.0480514	0.0880577
Diacylglyceride..18.2_18.3.	Diglycerides	K07504	0.143396	0.411527	0.0156032	0.0498841
Diacylglyceride..18.2_18.3.	Diglycerides	K07650	0.128858	-0.394025	0.0211233	0.0559617
Diacylglyceride..18.2_18.3.	Diglycerides	K07770	0.143752	-0.411945	0.0154878	0.0498841
Diacylglyceride..18.2_18.3.	Diglycerides	K08965	0.214999	0.488658	0.00336403	0.0304533
Diacylglyceride..18.2_18.3.	Diglycerides	K15773	0.118046	-0.380489	0.0264276	0.0622678
Diacylglyceride..18.2_18.3.	Diglycerides	K18907	0.0988654	0.355208	0.0392557	0.0778596
Diacylglyceride..18.2_20.0.	Diglycerides	K00091	-0.0322151	0.0581255	0.760293	0.775756
Diacylglyceride..18.2_20.0.	Diglycerides	K00835	0.204491	-0.481583	0.00704935	0.0382196
Diacylglyceride..18.2_20.0.	Diglycerides	K01501	0.372005	-0.627423	0.000206468	0.0171902
Diacylglyceride..18.2_20.0.	Diglycerides	K02839	0.0545613	0.295233	0.11322	0.155672
Diacylglyceride..18.2_20.0.	Diglycerides	K03298	0.154023	-0.428013	0.0182981	0.0534299
Diacylglyceride..18.2_20.0.	Diglycerides	K03444	0.1105	0.375729	0.0407401	0.0794993
Diacylglyceride..18.2_20.0.	Diglycerides	K03652	0.120766	-0.388696	0.0337714	0.0712598
Diacylglyceride..18.2_20.0.	Diglycerides	K03666	0.325602	-0.590641	0.000589824	0.0197263
Diacylglyceride..18.2_20.0.	Diglycerides	K08150	0.149346	0.422704	0.0199572	0.0550736
Diacylglyceride..18.2_20.0.	Diglycerides	K09136	-0.0164125	0.136515	0.471939	0.499602
Diacylglyceride..18.2_20.0.	Diglycerides	K10557	-0.00114667	0.18269	0.333904	0.369052
Diacylglyceride..18.2_20.0.	Diglycerides	K13075	0.41431	-0.659171	7.45156e-05	0.0148156
Diacylglyceride..18.2_20.0.	Diglycerides	K13895	0.193963	-0.470911	0.00862692	0.0409812
Diacylglyceride..18.2_20.0.	Diglycerides	K15725	0.15916	0.433768	0.01663	0.0510778
Diacylglyceride..18.2_20.0.	Diglycerides	K15856	0.0600334	-0.304049	0.102359	0.144818
Diacylglyceride..18.2_20.0.	Diglycerides	K15898	0.265293	0.539099	0.00211235	0.0270744
Diacylglyceride..18.2_20.0.	Diglycerides	K17723	0.373575	-0.62863	0.000199025	0.0171902
Diacylglyceride..18.2_20.0.	Diglycerides	K18118	-0.00940777	-0.159372	0.400225	0.431039
Diacylglyceride..18.2_20.0.	Diglycerides	K19431	0.18504	0.461673	0.010224	0.0440437
Diacylglyceride..18.2_20.0.	Diglycerides	K20276	-0.0145012	0.143114	0.450576	0.478952
Diacylglyceride..18.2_20.4.	Diglycerides	K03740	0.0878931	-0.341169	0.0520108	0.0924522
Diacylglyceride..18.2_20.4.	Diglycerides	K05311	0.178593	-0.451953	0.00828	0.0403064
Diacylglyceride..18.2_20.4.	Diglycerides	K05350	0.300813	-0.568034	0.000564286	0.0196743
Diacylglyceride..18.2_20.4.	Diglycerides	K08311	0.0964768	0.353146	0.0438079	0.0831651
Diacylglyceride..18.2_20.4.	Diglycerides	K18430	0.132458	-0.399461	0.0212753	0.0560513
Diacylglyceride..18.2_20.4.	Diglycerides	K18816	0.144413	-0.413703	0.0167005	0.0511639
Diacylglyceride..18.2_20.4.	Diglycerides	K19166	0.138963	0.407272	0.0186525	0.0538685
Diacylglyceride..18.2_20.4.	Diglycerides	K19426	0.207904	-0.482345	0.00447307	0.0331541
Diacylglyceride..18.2_20.4.	Diglycerides	K20483	0.0827875	-0.333842	0.0576029	0.0983088
Diacylglyceride..18.2_20.4.	Diglycerides	K21681	0.0280953	-0.2418	0.175197	0.215976
Dihexosylceramide..d18.1.14.0.	Dihexosylceramides	K01130	0.131306	-0.397027	0.0200757	0.0551434
Dihexosylceramide..d18.1.14.0.	Dihexosylceramides	K02847	0.0718648	0.316212	0.0684673	0.109639
Dihexosylceramide..d18.1.14.0.	Dihexosylceramides	K07783	0.110088	-0.370209	0.0311493	0.0673316
Dihexosylceramide..d18.1.14.0.	Dihexosylceramides	K08322	0.0647428	0.305097	0.0793334	0.120328
Dihexosylceramide..d18.1.14.0.	Dihexosylceramides	K09459	0.093598	-0.347944	0.0437524	0.0831487
Dihexosylceramide..d18.1.14.0.	Dihexosylceramides	K11031	0.121444	-0.384795	0.0246329	0.0603231
Dihexosylceramide..d18.1.14.0.	Dihexosylceramides	K15530	0.129424	-0.394722	0.0208764	0.0557585
Dihexosylceramide..d18.1.14.0.	Dihexosylceramides	K17204	0.0680896	-0.31037	0.0740233	0.114999
Dihexosylceramide..d18.1.14.0.	Dihexosylceramides	K19505	0.119092	-0.38182	0.0258618	0.0614267
Dihexosylceramide..d18.1.14.0.	Dihexosylceramides	K20344	0.164324	0.435486	0.0100462	0.0437718
Dihexosylceramide..d18.1.18.0.	Dihexosylceramides	K05991	0.255097	-0.526944	0.00136553	0.0229397
Dihexosylceramide..d18.1.18.0.	Dihexosylceramides	K15856	0.161066	-0.431843	0.010763	0.0447034
Dihexosylceramide..d18.1.20.0.	Dihexosylceramides	K06320	0.0849472	-0.335673	0.0522814	0.0927051
Dihexosylceramide..d18.1.20.0.	Dihexosylceramides	K15898	0.177862	-0.450306	0.00753187	0.0392215
Dihexosylceramide..d18.1.22.0.	Dihexosylceramides	K19166	0.142261	-0.410187	0.0159779	0.0503597
Dihexosylceramide..d18.1.24.0.	Dihexosylceramides	K11031	0.179891	-0.452485	0.00721197	0.0387067
Dihexosylceramide..d18.1.24.1.	Dihexosylceramides	K03694	0.159987	-0.43063	0.0110111	0.0447883
Dihexosylceramide..d18.1.24.1.	Dihexosylceramides	K07783	0.134427	-0.40082	0.0188138	0.054029
Dihexosylceramide..d18.1.26.0.	Dihexosylceramides	K04562	0.338084	-0.61402	0.00671248	0.0372434
Dihexosylceramide..d18.1.26.0.	Dihexosylceramides	K06320	0.269977	-0.559392	0.0157904	0.0502136
Dihexosylceramide..d18.1.26.0.	Dihexosylceramides	K15551	0.287296	-0.573776	0.0127809	0.0470506
Dihydroceramide..d18.0.20.0.	Dihydroceramides	K00091	0.55989	-0.78025	0.00775042	0.0395403
Dihydroceramide..d18.0.20.0.	Dihydroceramides	K00230	0.324682	0.632232	0.0498413	0.0902126
Dihydroceramide..d18.0.20.0.	Dihydroceramides	K01220	0.582988	-0.793298	0.00617104	0.0366147
Dihydroceramide..d18.0.20.0.	Dihydroceramides	K02381	0.226032	-0.558595	0.0932711	0.135299
Dihydroceramide..d18.0.20.0.	Dihydroceramides	K05991	0.412433	-0.691171	0.0268624	0.0624772
Dihydroceramide..d18.0.20.0.	Dihydroceramides	K13640	0.496438	-0.743229	0.013762	0.0485606
Dihydroceramide..d18.0.20.0.	Dihydroceramides	K13665	0.242931	0.571883	0.0841105	0.125453
Dihydroceramide..d18.0.20.0.	Dihydroceramides	K17810	0.769204	-0.891542	0.000530084	0.0190666
Dihydroceramide..d18.0.20.0.	Dihydroceramides	K20459	0.523223	-0.759078	0.0108914	0.0447376
Dihydroceramide..d18.0.22.0.	Dihydroceramides	K02839	0.115144	0.380314	0.0348136	0.0725586
Dihydroceramide..d18.0.22.0.	Dihydroceramides	K04794	0.0951945	0.354055	0.0506886	0.0911789
Dihydroceramide..d18.0.22.0.	Dihydroceramides	K18816	0.114181	0.379089	0.0354514	0.0733394
Dihydroceramide..d18.0.24.1.	Dihydroceramides	K01295	0.153308	0.423043	0.0126753	0.0469243
Dihydroceramide..d18.0.24.1.	Dihydroceramides	K02381	0.104766	-0.363173	0.034762	0.0724944
Dihydroceramide..d18.0.24.1.	Dihydroceramides	K05991	0.0322022	0.248051	0.157217	0.198348
Dihydroceramide..d18.0.24.1.	Dihydroceramides	K06990	0.229023	0.50238	0.00246415	0.0283884
Dihydroceramide..d18.0.24.1.	Dihydroceramides	K08301	0.0379748	-0.259089	0.138973	0.180122
Dihydroceramide..d18.0.24.1.	Dihydroceramides	K09774	0.152157	0.421722	0.0129857	0.0473909
Dihydroceramide..d18.0.24.1.	Dihydroceramides	K14445	0.126917	0.39163	0.0219914	0.0568598
Dihydroceramide..d18.0.24.1.	Dihydroceramides	K15773	0.133926	-0.400213	0.0190111	0.0542801
Dihydroceramide..d18.0.24.1.	Dihydroceramides	K15898	0.0660809	0.307216	0.0771651	0.118152
Dihydroceramide..d18.0.24.1.	Dihydroceramides	K16013	0.145233	0.413685	0.0150151	0.0496652
Dihydroceramide..d18.0.24.1.	Dihydroceramides	K18118	0.143429	0.411566	0.0155924	0.0498841
Docosahexaenoic.acid	Fatty acids	K00880	0.0195502	-0.221948	0.207105	0.247622
Docosahexaenoic.acid	Fatty acids	K03296	0.24144	-0.514224	0.00186391	0.026117
Docosahexaenoic.acid	Fatty acids	K03491	0.126284	-0.390846	0.0222821	0.0572426
Docosahexaenoic.acid	Fatty acids	K03673	0.154148	0.424005	0.0124532	0.0465161
Docosahexaenoic.acid	Fatty acids	K03694	0.0978999	-0.353887	0.0400439	0.0787364
Docosahexaenoic.acid	Fatty acids	K03931	0.118607	-0.381203	0.0261226	0.061872
Docosahexaenoic.acid	Fatty acids	K06192	0.246584	0.519052	0.00165864	0.024676
Docosahexaenoic.acid	Fatty acids	K06859	0.0888702	-0.341292	0.0482246	0.0882408
Docosahexaenoic.acid	Fatty acids	K09136	0.207569	0.481229	0.00396082	0.032813
Docosahexaenoic.acid	Fatty acids	K09474	0.184452	-0.457346	0.00653973	0.036716
Docosahexaenoic.acid	Fatty acids	K09773	0.0155397	-0.213007	0.226466	0.265841
Docosahexaenoic.acid	Fatty acids	K09892	0.184406	0.457297	0.00654626	0.036716
Docosahexaenoic.acid	Fatty acids	K13075	0.157079	-0.427343	0.0117079	0.0456817
Docosahexaenoic.acid	Fatty acids	K15125	0.0530906	0.28598	0.101086	0.143411
Docosahexaenoic.acid	Fatty acids	K15773	-0.0153524	-0.124161	0.484171	0.510496
Docosahexaenoic.acid	Fatty acids	K20276	0.222139	0.495692	0.00287243	0.0293562
Dodecanoic.acid	Fatty acids	K00313	0.158455	0.459404	0.0635716	0.104611
Dodecanoic.acid	Fatty acids	K03298	0.34652	-0.622384	0.00762761	0.0394594
Dodecanoic.acid	Fatty acids	K03389	0.291608	-0.579554	0.0147569	0.0492558
Dodecanoic.acid	Fatty acids	K05939	0.208773	0.508159	0.0372804	0.0754802
Dodecanoic.acid	Fatty acids	K06350	0.334732	-0.613442	0.00882057	0.0413765
Dodecanoic.acid	Fatty acids	K07713	0.242559	-0.538423	0.0257629	0.0613418
Dodecanoic.acid	Fatty acids	K10212	0.398144	-0.660121	0.00392873	0.0327727
Dodecanoic.acid	Fatty acids	K11031	0.0930653	-0.386974	0.124904	0.167093
Dodecanoic.acid	Fatty acids	K16710	0.227235	0.524913	0.0305031	0.0665605
Dodecanoic.acid	Fatty acids	K19166	0.136993	-0.436956	0.0794651	0.120347
Dodecanoic.acid	Fatty acids	K20344	0.263327	0.556209	0.0204153	0.0554852
Dodecanoic.acid	Fatty acids	K21397	0.140876	0.441102	0.076332	0.117624
Dodecanoic.acid	Fatty acids	K22226	0.129729	0.429093	0.0856624	0.126965
Eicosadienoic.acid	Fatty acids	K01692	0.200653	-0.477721	0.00758939	0.039417
Eicosadienoic.acid	Fatty acids	K06181	0.162816	-0.437818	0.0155335	0.0498841
Eicosapentaenoic.acid	Fatty acids	K00803	-0.00996904	-0.143653	0.417643	0.448033
Eicosapentaenoic.acid	Fatty acids	K02055	-0.0311713	0.00873855	0.96088	0.963815
Eicosapentaenoic.acid	Fatty acids	K02399	-0.0261534	-0.0703005	0.692787	0.710289
Eicosapentaenoic.acid	Fatty acids	K02510	0.0984319	-0.354616	0.0396076	0.078385
Eicosapentaenoic.acid	Fatty acids	K02589	0.00675976	0.191984	0.276712	0.3145
Eicosapentaenoic.acid	Fatty acids	K03191	0.0121582	-0.205165	0.244426	0.283971
Eicosapentaenoic.acid	Fatty acids	K03296	0.178041	-0.450498	0.00750317	0.0392215
Eicosapentaenoic.acid	Fatty acids	K03326	0.0345844	0.252665	0.149392	0.190681
Eicosapentaenoic.acid	Fatty acids	K03491	0.13952	-0.406934	0.0169193	0.0514455
Eicosapentaenoic.acid	Fatty acids	K03652	0.113584	-0.37476	0.0289803	0.0650678
Eicosapentaenoic.acid	Fatty acids	K03694	0.0770075	-0.324002	0.0615735	0.102707
Eicosapentaenoic.acid	Fatty acids	K03923	0.179644	0.45222	0.00725015	0.0388539
Eicosapentaenoic.acid	Fatty acids	K04794	0.0328736	0.24936	0.154968	0.196264
Eicosapentaenoic.acid	Fatty acids	K07306	0.104658	0.363029	0.0348396	0.0725586
Eicosapentaenoic.acid	Fatty acids	K07492	0.0285044	0.240715	0.170263	0.211119
Eicosapentaenoic.acid	Fatty acids	K08310	0.162	0.43289	0.0105527	0.044404
Eicosapentaenoic.acid	Fatty acids	K09007	0.0634941	0.303106	0.0814133	0.122578
Eicosapentaenoic.acid	Fatty acids	K11031	0.031334	-0.246348	0.160179	0.200613
Eicosapentaenoic.acid	Fatty acids	K12269	0.0597653	0.297081	0.0879642	0.129473
Eicosapentaenoic.acid	Fatty acids	K13075	0.0813048	-0.33037	0.0563545	0.0970684
Eicosapentaenoic.acid	Fatty acids	K13787	-0.0107809	0.140886	0.426761	0.456323
Eicosapentaenoic.acid	Fatty acids	K13929	-0.0150397	-0.125376	0.479871	0.506514
Eicosapentaenoic.acid	Fatty acids	K15773	-0.0306413	-0.0242959	0.891514	0.898479
Eicosapentaenoic.acid	Fatty acids	K15856	-0.0245151	-0.0808135	0.649585	0.668843
Eicosapentaenoic.acid	Fatty acids	K16435	-0.0156494	-0.122995	0.488315	0.514075
Eicosapentaenoic.acid	Fatty acids	K18431	-0.0292664	-0.0438578	0.805461	0.817916
Eicosapentaenoic.acid	Fatty acids	K18829	0.0571812	0.292834	0.0928211	0.134809
Eicosapentaenoic.acid	Fatty acids	K18907	0.0708815	0.314701	0.0698721	0.111082
Eicosapentaenoic.acid	Fatty acids	K19418	0.0683018	0.310701	0.0736991	0.114643
Eicosapentaenoic.acid	Fatty acids	K19431	-0.0219417	0.0950066	0.593017	0.613571
Eicosapentaenoic.acid	Fatty acids	K21557	0.120002	-0.382973	0.0253795	0.0609938
Eicosapentaenoic.acid	Fatty acids	K21613	0.0266362	0.236922	0.177302	0.218125
Glutamic.Acid	Amino acids	K03929	0.0980836	0.354139	0.0398928	0.0785379
Glutamine	Amino acids	K07445	0.186466	-0.459476	0.00626258	0.0366147
Glutamine	Amino acids	K15125	0.120448	0.383537	0.0251464	0.0608771
Glutamine	Amino acids	K18697	0.185146	-0.458081	0.00644293	0.0366147
Glycine	Amino acids	K13665	0.135128	0.401667	0.0185412	0.053835
Glycine	Amino acids	K15125	0.150333	0.41962	0.0134927	0.0485415
Glycocholic.acid	Bile acids	K06880	0.316356	-0.58058	0.00031856	0.0176979
Glycocholic.acid	Bile acids	K09696	0.151596	-0.421076	0.0131397	0.0477533
Glycocholic.acid	Bile acids	K15856	0.064066	-0.304019	0.0804539	0.121387
Glycocholic.acid	Bile acids	K18302	0.105777	0.36452	0.0340453	0.0715783
Glycocholic.acid	Bile acids	K18478	0.0852298	0.33608	0.051978	0.0924522
Glycocholic.acid	Bile acids	K19170	0.131159	-0.396847	0.0201373	0.0551865
Glycocholic.acid	Bile acids	K19504	0.143642	0.411816	0.0155232	0.0498841
Glycocholic.acid	Bile acids	K20459	0.140475	0.40807	0.0165853	0.0510778
Glycolithocholic.acid	Bile acids	K15125	0.321679	0.605723	0.0128904	0.0471778
Glycolithocholic.acid	Bile acids	K15773	0.148629	-0.453196	0.0779104	0.11894
Glycolithocholic.acid	Bile acids	K21449	0.233507	0.533485	0.0333213	0.0707563
Glycolithocholic.acid.sulfate	Bile acids	K13895	0.0617496	0.300302	0.0844133	0.125784
Hexadecanoyl.carnitine	Acylcarnitines	K00972	0.0498991	-0.282117	0.111688	0.154035
Hexadecanoyl.carnitine	Acylcarnitines	K01101	0.0850456	-0.337102	0.0550587	0.0957036
Hexadecanoyl.carnitine	Acylcarnitines	K01215	0.0278325	-0.241273	0.176168	0.216951
Hexadecanoyl.carnitine	Acylcarnitines	K01227	0.117111	0.380396	0.0289775	0.0650678
Hexadecanoyl.carnitine	Acylcarnitines	K02173	0.069421	-0.31385	0.0752956	0.116524
Hexadecanoyl.carnitine	Acylcarnitines	K02348	0.133683	-0.400943	0.0207555	0.0556562
Hexadecanoyl.carnitine	Acylcarnitines	K02589	0.0755134	0.323115	0.0666339	0.10793
Hexadecanoyl.carnitine	Acylcarnitines	K02847	0.141377	0.410133	0.0177621	0.0525873
Hexadecanoyl.carnitine	Acylcarnitines	K03090	0.20656	-0.480994	0.00460263	0.0335472
Hexadecanoyl.carnitine	Acylcarnitines	K03642	-0.00422315	0.164799	0.359413	0.393751
Hexadecanoyl.carnitine	Acylcarnitines	K03646	0.0425363	0.269178	0.129822	0.171638
Hexadecanoyl.carnitine	Acylcarnitines	K05567	0.168011	0.440466	0.0103061	0.0440518
Hexadecanoyl.carnitine	Acylcarnitines	K06079	0.115045	-0.377757	0.0302044	0.0663803
Hexadecanoyl.carnitine	Acylcarnitines	K06990	0.0769009	0.325189	0.064807	0.105961
Hexadecanoyl.carnitine	Acylcarnitines	K07492	0.0835031	0.334878	0.0567841	0.097483
Hexadecanoyl.carnitine	Acylcarnitines	K09007	-0.00966782	0.147933	0.411316	0.441902
Hexadecanoyl.carnitine	Acylcarnitines	K09136	0.0535507	0.288318	0.103702	0.146432
Hexadecanoyl.carnitine	Acylcarnitines	K10708	0.0489279	-0.280444	0.113919	0.15651
Hexadecanoyl.carnitine	Acylcarnitines	K11031	-0.00958965	-0.148189	0.410499	0.441155
Hexadecanoyl.carnitine	Acylcarnitines	K12990	0.0479128	-0.278685	0.116301	0.159241
Hexadecanoyl.carnitine	Acylcarnitines	K13051	0.11961	-0.383565	0.0275589	0.0636464
Hexadecanoyl.carnitine	Acylcarnitines	K13252	0.111431	-0.373093	0.0324753	0.069333
Hexadecanoyl.carnitine	Acylcarnitines	K13683	0.114202	-0.376674	0.0307194	0.066722
Hexadecanoyl.carnitine	Acylcarnitines	K14988	0.139911	0.408398	0.0182977	0.0534299
Hexadecanoyl.carnitine	Acylcarnitines	K15125	0.0903131	0.344588	0.0495539	0.0898538
Hexadecanoyl.carnitine	Acylcarnitines	K15256	-0.000794757	0.174585	0.331182	0.366155
Hexadecanoyl.carnitine	Acylcarnitines	K15600	0.0447263	0.273091	0.124124	0.166729
Hexadecanoyl.carnitine	Acylcarnitines	K15773	0.0645954	-0.306312	0.0829662	0.124319
Hexadecanoyl.carnitine	Acylcarnitines	K16850	0.106971	0.367258	0.0355102	0.0733443
Hexadecanoyl.carnitine	Acylcarnitines	K17837	0.195626	-0.469853	0.00579971	0.0358421
Hexadecanoyl.carnitine	Acylcarnitines	K19431	-0.0105598	0.144983	0.420809	0.45087
Hexadecanoyl.carnitine	Acylcarnitines	K21993	0.191294	-0.465366	0.00635229	0.0366147
Hexose	Carbohydrates and related	K02532	0.198087	0.471579	0.00487101	0.0343635
Hexosylceramide..d16.1.22.0.	Hexosylceramides	K01130	0.149357	-0.41849	0.013772	0.0485606
Hexosylceramide..d16.1.22.0.	Hexosylceramides	K20483	0.323515	-0.586528	0.000266826	0.0171902
Hexosylceramide..d16.1.24.0.	Hexosylceramides	K02302	0.151967	-0.421504	0.0130375	0.0475191
Hexosylceramide..d16.1.24.0.	Hexosylceramides	K12984	0.252589	0.524631	0.00144631	0.0233333
Hexosylceramide..d18.1.16.0.	Hexosylceramides	K00432	-0.017163	-0.116877	0.510363	0.535725
Hexosylceramide..d18.1.16.0.	Hexosylceramides	K01501	0.174326	-0.446482	0.00812268	0.0400139
Hexosylceramide..d18.1.16.0.	Hexosylceramides	K01523	-0.019502	0.106733	0.547974	0.571716
Hexosylceramide..d18.1.16.0.	Hexosylceramides	K01533	0.127215	-0.391998	0.0218562	0.0567539
Hexosylceramide..d18.1.16.0.	Hexosylceramides	K01684	0.0936525	-0.348019	0.0437034	0.0831487
Hexosylceramide..d18.1.16.0.	Hexosylceramides	K02392	0.125384	-0.389727	0.0227021	0.0578571
Hexosylceramide..d18.1.16.0.	Hexosylceramides	K02671	0.0683322	0.310748	0.0736529	0.114621
Hexosylceramide..d18.1.16.0.	Hexosylceramides	K03367	0.0573691	-0.293144	0.0924588	0.134445
Hexosylceramide..d18.1.16.0.	Hexosylceramides	K03409	0.153901	-0.423722	0.012518	0.0466616
Hexosylceramide..d18.1.16.0.	Hexosylceramides	K03893	0.295303	-0.562724	0.000531588	0.0190666
Hexosylceramide..d18.1.16.0.	Hexosylceramides	K05795	0.154332	-0.424214	0.0124052	0.0464329
Hexosylceramide..d18.1.16.0.	Hexosylceramides	K05991	0.076836	-0.323745	0.0617917	0.102882
Hexosylceramide..d18.1.16.0.	Hexosylceramides	K06320	0.15587	-0.425969	0.01201	0.0460013
Hexosylceramide..d18.1.16.0.	Hexosylceramides	K06603	0.114228	-0.375592	0.0285973	0.0646663
Hexosylceramide..d18.1.16.0.	Hexosylceramides	K06610	0.0273441	0.238366	0.174598	0.215312
Hexosylceramide..d18.1.16.0.	Hexosylceramides	K07230	0.0312075	0.246099	0.160616	0.20109
Hexosylceramide..d18.1.16.0.	Hexosylceramides	K07775	0.128968	-0.394161	0.021075	0.0559617
Hexosylceramide..d18.1.16.0.	Hexosylceramides	K07777	0.0813463	-0.33043	0.0563063	0.0970316
Hexosylceramide..d18.1.16.0.	Hexosylceramides	K09136	-0.0266271	0.0669536	0.706751	0.723783
Hexosylceramide..d18.1.16.0.	Hexosylceramides	K11941	0.0853331	-0.336229	0.0518676	0.0924252
Hexosylceramide..d18.1.16.0.	Hexosylceramides	K12268	-0.0107125	0.141121	0.425982	0.455687
Hexosylceramide..d18.1.16.0.	Hexosylceramides	K13252	0.206618	-0.480271	0.00404408	0.0328152
Hexosylceramide..d18.1.16.0.	Hexosylceramides	K13683	-0.0215777	-0.0968461	0.585845	0.606846
Hexosylceramide..d18.1.16.0.	Hexosylceramides	K13688	0.240377	-0.513221	0.00190926	0.0262215
Hexosylceramide..d18.1.16.0.	Hexosylceramides	K13929	-0.0222561	-0.0933881	0.599358	0.619955
Hexosylceramide..d18.1.16.0.	Hexosylceramides	K14188	0.106555	-0.365553	0.0335036	0.0709284
Hexosylceramide..d18.1.16.0.	Hexosylceramides	K15551	0.112515	-0.373374	0.0296272	0.0657331
Hexosylceramide..d18.1.16.0.	Hexosylceramides	K15584	0.196655	-0.470105	0.00502479	0.0345872
Hexosylceramide..d18.1.16.0.	Hexosylceramides	K15894	-0.0305046	-0.0268856	0.88003	0.887648
Hexosylceramide..d18.1.16.0.	Hexosylceramides	K15898	-0.0279763	-0.0563428	0.751627	0.767782
Hexosylceramide..d18.1.16.0.	Hexosylceramides	K18907	0.0898971	0.342748	0.0472159	0.0869965
Hexosylceramide..d18.1.18.0.	Hexosylceramides	K00113	0.205574	-0.479215	0.00413756	0.0328552
Hexosylceramide..d18.1.18.0.	Hexosylceramides	K05991	0.0763043	-0.322947	0.062473	0.103463
Hexosylceramide..d18.1.18.0.	Hexosylceramides	K06320	0.140194	-0.407736	0.016683	0.0511536
Hexosylceramide..d18.1.18.0.	Hexosylceramides	K11921	0.12073	-0.383894	0.025	0.0607264
Hexosylceramide..d18.1.18.0.	Hexosylceramides	K15773	0.106862	-0.36596	0.0332925	0.0707367
Hexosylceramide..d18.1.18.0.	Hexosylceramides	K15898	0.277565	-0.547226	0.000810299	0.0213046
Hexosylceramide..d18.1.18.0.	Hexosylceramides	K22226	0.120776	0.383953	0.0249759	0.0607086
Hexosylceramide..d18.1.18.1.	Hexosylceramides	K02584	0.15589	-0.425992	0.0120048	0.0460013
Hexosylceramide..d18.1.20.0.	Hexosylceramides	K07441	0.107045	-0.366202	0.0331671	0.070595
Hexosylceramide..d18.1.20.0.	Hexosylceramides	K09459	0.245608	-0.518139	0.00169586	0.0247133
Hexosylceramide..d18.1.20.0.	Hexosylceramides	K11645	0.157276	-0.427566	0.0116594	0.045597
Hexosylceramide..d18.1.20.0.	Hexosylceramides	K11921	0.136079	-0.402813	0.0181776	0.0533217
Hexosylceramide..d18.1.20.0.	Hexosylceramides	K15898	0.131878	-0.397724	0.0198386	0.0550736
Hexosylceramide..d18.1.20.0.	Hexosylceramides	K19171	0.35088	-0.608728	0.000133454	0.0163802
Hexosylceramide..d18.1.20.0.	Hexosylceramides	K22405	0.291221	-0.559195	0.000586192	0.0197263
Hexosylceramide..d18.1.23.0.	Hexosylceramides	K00123	0.0253184	-0.23421	0.182461	0.223222
Hexosylceramide..d18.1.23.0.	Hexosylceramides	K00633	0.0151753	0.212176	0.228325	0.267416
Hexosylceramide..d18.1.23.0.	Hexosylceramides	K00675	0.00156017	0.17837	0.312836	0.348432
Hexosylceramide..d18.1.23.0.	Hexosylceramides	K01046	0.0242953	-0.232082	0.186581	0.227526
Hexosylceramide..d18.1.23.0.	Hexosylceramides	K01727	0.132909	-0.398979	0.0194177	0.0545649
Hexosylceramide..d18.1.23.0.	Hexosylceramides	K02106	-0.0175271	-0.115356	0.515917	0.540456
Hexosylceramide..d18.1.23.0.	Hexosylceramides	K02532	0.190384	0.463593	0.00575531	0.0358414
Hexosylceramide..d18.1.23.0.	Hexosylceramides	K03491	0.0630598	-0.30241	0.0821498	0.123378
Hexosylceramide..d18.1.23.0.	Hexosylceramides	K05593	0.0714097	-0.315514	0.0691138	0.110265
Hexosylceramide..d18.1.23.0.	Hexosylceramides	K05991	0.142667	-0.410666	0.0158431	0.0502417
Hexosylceramide..d18.1.23.0.	Hexosylceramides	K06320	0.146374	-0.41502	0.0146607	0.0491124
Hexosylceramide..d18.1.23.0.	Hexosylceramides	K07172	0.0181393	-0.218844	0.213692	0.253733
Hexosylceramide..d18.1.23.0.	Hexosylceramides	K07306	0.0212164	0.225558	0.199622	0.240425
Hexosylceramide..d18.1.23.0.	Hexosylceramides	K07492	0.0253524	0.23428	0.182326	0.223165
Hexosylceramide..d18.1.23.0.	Hexosylceramides	K07777	0.0197246	-0.222328	0.206307	0.246831
Hexosylceramide..d18.1.23.0.	Hexosylceramides	K11941	0.0877195	-0.339653	0.0493807	0.089765
Hexosylceramide..d18.1.23.0.	Hexosylceramides	K12268	-0.0304896	0.0271543	0.878839	0.886695
Hexosylceramide..d18.1.23.0.	Hexosylceramides	K13010	0.124723	-0.388904	0.0230154	0.0583379
Hexosylceramide..d18.1.23.0.	Hexosylceramides	K13529	-0.0259829	-0.0714668	0.687944	0.706125
Hexosylceramide..d18.1.23.0.	Hexosylceramides	K13668	-0.0150103	0.125489	0.47947	0.50624
Hexosylceramide..d18.1.23.0.	Hexosylceramides	K13688	0.0505656	-0.281667	0.106566	0.149334
Hexosylceramide..d18.1.23.0.	Hexosylceramides	K15551	0.0368658	-0.257005	0.142292	0.183754
Hexosylceramide..d18.1.23.0.	Hexosylceramides	K15898	0.0946686	-0.349432	0.0427987	0.0819665
Hexosylceramide..d18.1.23.0.	Hexosylceramides	K16841	0.119625	-0.382496	0.0255781	0.0610629
Hexosylceramide..d18.1.23.0.	Hexosylceramides	K17234	0.0619631	-0.300647	0.08404	0.125435
Hexosylceramide..d18.1.23.0.	Hexosylceramides	K18430	0.199168	-0.47269	0.00475782	0.033963
Hexosylceramide..d18.1.23.0.	Hexosylceramides	K18907	0.208896	0.482565	0.00384726	0.032468
Hexosylceramide..d18.1.23.0.	Hexosylceramides	K21449	-0.0037538	-0.163288	0.35615	0.39077
Hexosylceramide..d18.1.23.0.	Hexosylceramides	K22424	0.144793	-0.413169	0.0151538	0.0497843
Hexosylceramide..d18.1.24.0.	Hexosylceramides	K06320	0.10464	-0.363004	0.0348531	0.0725586
Hexosylceramide..d18.1.24.1.	Hexosylceramides	K01101	0.261013	-0.53236	0.00119166	0.0229397
Hexosylceramide..d18.1.24.1.	Hexosylceramides	K17234	0.181379	-0.454077	0.0069856	0.0380573
Hexosylceramide..d18.1.26.0.	Hexosylceramides	K15551	0.183817	-0.456673	0.00662955	0.0368967
Hexosylceramide..d18.1.26.1.	Hexosylceramides	K04794	0.255332	0.537755	0.00813128	0.0400139
Hexosylceramide..d18.1.26.1.	Hexosylceramides	K07257	0.253279	-0.53593	0.00839234	0.0405727
Hexosylceramide..d18.1.26.1.	Hexosylceramides	K19052	0.192074	-0.478328	0.0209567	0.0557585
Hexosylceramide..d18.2.18.0.	Hexosylceramides	K01533	0.409357	-0.653648	2.76847e-05	0.0148156
Hexosylceramide..d18.2.18.0.	Hexosylceramides	K13665	0.0852005	-0.336038	0.0520094	0.0924522
Hexosylceramide..d18.2.18.0.	Hexosylceramides	K15551	0.236787	-0.509819	0.00207028	0.0269958
Hexosylceramide..d18.2.18.0.	Hexosylceramides	K15552	0.278577	-0.548123	0.000791212	0.0211693
Hexosylceramide..d18.2.22.0.	Hexosylceramides	K05991	0.244872	-0.51745	0.00172446	0.025015
Hexosylceramide..d18.2.23.0.	Hexosylceramides	K19426	0.213359	-0.487029	0.00348779	0.0309661
Hippuric.acid	Carboxylic acids	K00992	0.152626	-0.430369	0.0250384	0.0607461
Hippuric.acid	Carboxylic acids	K01026	0.150349	0.427818	0.026009	0.0617243
Hippuric.acid	Carboxylic acids	K01485	0.275182	0.550509	0.00292587	0.0293562
Hippuric.acid	Carboxylic acids	K01584	0.24986	0.527932	0.00465027	0.0336503
Hippuric.acid	Carboxylic acids	K01708	0.252243	0.530097	0.00445419	0.0331541
Hippuric.acid	Carboxylic acids	K03490	0.147829	0.424976	0.0271258	0.0629277
Hippuric.acid	Carboxylic acids	K07636	0.350926	0.613099	0.000673262	0.0207848
Hippuric.acid	Carboxylic acids	K08150	0.370187	-0.628021	0.000452702	0.0185936
Hippuric.acid	Carboxylic acids	K15551	0.300705	0.572364	0.00181019	0.0257094
Hippuric.acid	Carboxylic acids	K18816	0.138136	0.413866	0.0318703	0.0683583
Hippuric.acid	Carboxylic acids	K19046	0.219263	0.499291	0.00801576	0.0399902
Hippuric.acid	Carboxylic acids	K19048	0.334107	0.599765	0.000944275	0.0213394
Hippuric.acid	Carboxylic acids	K19115	0.101407	-0.368739	0.0584014	0.0993621
Histidine	Amino acids	K05839	0.148818	0.417865	0.0139286	0.0485606
Histidine	Amino acids	K21557	0.133837	-0.400105	0.0190464	0.0542979
Homoarginine	Amino acid related	K00209	0.126156	-0.390687	0.0223416	0.0573545
Homoarginine	Amino acid related	K00371	0.283403	0.552375	0.000706012	0.0209912
Homoarginine	Amino acid related	K00374	0.255245	0.52708	0.00136089	0.0229397
Homoarginine	Amino acid related	K01226	0.219587	0.49319	0.00303966	0.0295483
Homoarginine	Amino acid related	K05839	0.190305	0.463509	0.00576519	0.0358414
Homoarginine	Amino acid related	K05966	0.363521	0.618715	9.60546e-05	0.0148156
Homoarginine	Amino acid related	K07777	0.0700531	-0.313422	0.0710784	0.112357
Homoarginine	Amino acid related	K16710	0.1809	0.453565	0.00705772	0.0382196
Homocysteine	Amino acid related	K00185	0.204704	0.478334	0.00421699	0.0328552
Homocysteine	Amino acid related	K02173	0.12734	-0.392153	0.0217995	0.0566805
Homocysteine	Amino acid related	K03518	0.203274	-0.476883	0.00435075	0.0331541
Homocysteine	Amino acid related	K06162	0.0329828	-0.249572	0.154605	0.196149
Homocysteine	Amino acid related	K07319	0.0612725	-0.299531	0.0852534	0.126571
Homocysteine	Amino acid related	K07652	0.165201	-0.43646	0.00986142	0.0433854
Homocysteine	Amino acid related	K09697	0.113586	-0.374763	0.0289791	0.0650678
Homocysteine	Amino acid related	K10914	0.0499799	0.280657	0.107882	0.150451
Homocysteine	Amino acid related	K14089	0.146573	0.415252	0.0145997	0.0490604
Homocysteine	Amino acid related	K15898	0.00757026	-0.19402	0.271552	0.309904
Homocysteine	Amino acid related	K15921	0.0949794	0.349863	0.0425257	0.0816052
Homocysteine	Amino acid related	K19172	0.0830142	-0.332869	0.0544047	0.0948864
Hydroxysphingo.myelin.C16.1	Sphingomyelins	K03409	0.254744	-0.526619	0.00137662	0.0229397
Hydroxysphingo.myelin.C22.1	Sphingomyelins	K03409	0.346103	-0.604912	0.000150887	0.0163802
Hydroxysphingo.myelin.C22.1	Sphingomyelins	K05991	0.155609	-0.425672	0.0120761	0.0460684
Hydroxysphingo.myelin.C22.1	Sphingomyelins	K12269	0.062817	0.302021	0.0825644	0.123795
Hydroxysphingo.myelin.C22.2	Sphingomyelins	K01692	0.0834083	-0.333442	0.0539648	0.0943729
Hydroxysphingo.myelin.C22.2	Sphingomyelins	K03409	0.283843	-0.552761	0.000698689	0.0209912
Hydroxysphingo.myelin.C22.2	Sphingomyelins	K05991	0.141321	-0.409075	0.0162947	0.0506126
Hydroxysphingo.myelin.C22.2	Sphingomyelins	K09007	0.0168492	0.215967	0.219925	0.260107
Hydroxysphingo.myelin.C22.2	Sphingomyelins	K12268	0.021434	0.226025	0.198668	0.239755
Hydroxysphingo.myelin.C22.2	Sphingomyelins	K13688	0.203146	-0.476753	0.00436291	0.0331541
Hydroxysphingo.myelin.C22.2	Sphingomyelins	K15856	0.175873	-0.44816	0.00785881	0.0397563
Hydroxysphingo.myelin.C22.2	Sphingomyelins	K18431	0.19152	-0.464779	0.0056158	0.0355171
Hypoxanthine	Nucleobases and related	K00230	-0.0305808	0.0403097	0.823751	0.834845
Hypoxanthine	Nucleobases and related	K00261	0.0199656	-0.224926	0.208218	0.248546
Hypoxanthine	Nucleobases and related	K00835	-0.00532032	0.161542	0.369118	0.402795
Hypoxanthine	Nucleobases and related	K01197	0.163112	-0.435046	0.011399	0.0453451
Hypoxanthine	Nucleobases and related	K01708	0.0867907	0.3396	0.0531702	0.0936833
Hypoxanthine	Nucleobases and related	K01840	0.110084	-0.37134	0.0333638	0.0708049
Hypoxanthine	Nucleobases and related	K02570	0.0836164	-0.335042	0.0566555	0.097401
Hypoxanthine	Nucleobases and related	K03187	-0.0136976	-0.134091	0.456898	0.484675
Hypoxanthine	Nucleobases and related	K03319	0.178601	-0.451962	0.00827856	0.0403064
Hypoxanthine	Nucleobases and related	K03389	0.0732434	-0.319695	0.069736	0.110956
Hypoxanthine	Nucleobases and related	K03409	0.212319	-0.486759	0.00407144	0.0328152
Hypoxanthine	Nucleobases and related	K03931	0.171408	-0.444187	0.00960838	0.0427934
Hypoxanthine	Nucleobases and related	K05346	-0.0179445	-0.117755	0.513986	0.538745
Hypoxanthine	Nucleobases and related	K06416	0.050403	-0.28298	0.110549	0.153225
Hypoxanthine	Nucleobases and related	K07559	0.0858553	0.338264	0.0541742	0.0945757
Hypoxanthine	Nucleobases and related	K09474	0.121344	-0.385749	0.0266149	0.0624772
Hypoxanthine	Nucleobases and related	K09817	0.108359	-0.369083	0.0345372	0.0722759
Hypoxanthine	Nucleobases and related	K10979	0.0215681	0.228351	0.201192	0.241431
Hypoxanthine	Nucleobases and related	K11941	-0.0154698	0.127529	0.479413	0.50624
Hypoxanthine	Nucleobases and related	K12139	0.0528882	-0.287203	0.105106	0.147898
Hypoxanthine	Nucleobases and related	K12995	0.148999	-0.419038	0.0152133	0.0498191
Hypoxanthine	Nucleobases and related	K13640	0.0161198	-0.216486	0.226249	0.26576
Hypoxanthine	Nucleobases and related	K13894	-0.011703	0.141112	0.433449	0.462653
Hypoxanthine	Nucleobases and related	K14379	0.174345	-0.447378	0.00904217	0.0419583
Hypoxanthine	Nucleobases and related	K15899	-0.0322204	0.00604215	0.973378	0.974458
Hypoxanthine	Nucleobases and related	K15973	0.0259621	-0.237489	0.183256	0.223849
Hypoxanthine	Nucleobases and related	K16066	0.1842	-0.457924	0.00736799	0.0390796
Hypoxanthine	Nucleobases and related	K16211	0.189629	-0.46363	0.00657783	0.0367789
Hypoxanthine	Nucleobases and related	K17624	-0.0322543	-0.00191848	0.991546	0.991546
Hypoxanthine	Nucleobases and related	K18118	0.126102	-0.391677	0.0241852	0.0599979
Hypoxanthine	Nucleobases and related	K19540	0.0845316	0.336363	0.0556277	0.0962
Hypoxanthine	Nucleobases and related	K21140	0.00992909	-0.20216	0.259218	0.297804
Hypoxanthine	Nucleobases and related	K21393	0.017147	-0.218772	0.221264	0.261178
Hypoxanthine	Nucleobases and related	K21394	0.024698	-0.234896	0.188226	0.229067
Indoleacetic.acid	Indoles and derivatives	K05839	0.108062	0.367547	0.0324783	0.069333
Indolepropionic.acid	Indoles and derivatives	K09136	0.188599	-0.461721	0.00598135	0.0363103
Indolepropionic.acid	Indoles and derivatives	K15125	0.204724	-0.478354	0.00421519	0.0328552
Indoxyl.sulfate	Indoles and derivatives	K03462	0.229576	-0.502913	0.00243389	0.0283884
Indoxyl.sulfate	Indoles and derivatives	K12268	0.184906	0.457827	0.00647622	0.0366147
Indoxyl.sulfate	Indoles and derivatives	K15125	0.143485	0.41163	0.0155745	0.0498841
Isobutyric.acid	Short-chain fatty acids	K13010	0.146058	0.41776	0.0193623	0.0545645
Isobutyric.acid	Short-chain fatty acids	K21749	0.217173	0.493221	0.00481226	0.0340154
Isoleucine	Amino acids	K15125	0.142368	0.410313	0.0159422	0.0503311
Isovaleric.acid	Short-chain fatty acids	K12056	0.451114	-0.685135	2.11618e-05	0.0148156
Isovaleric.acid	Short-chain fatty acids	K18320	0.364854	-0.62131	0.000191328	0.0171902
Kynurenine	Amino acid related	K00712	0.119714	0.382608	0.0255313	0.0610319
Kynurenine	Amino acid related	K12269	0.137214	0.404177	0.0177529	0.0525873
Kynurenine	Amino acid related	K17466	0.45577	-0.687213	7.14943e-06	0.0129119
Leucine	Amino acids	K15125	0.12184	0.385293	0.0244319	0.0602265
Lysine	Amino acids	K02847	0.199325	0.472851	0.00474165	0.0339145
Lysine	Amino acids	K15125	0.111415	0.371944	0.0303073	0.0664721
Lysophosphatidyl.choline.a.C16.0	Lysophosphatidyl-cholines	K15125	0.195669	0.469087	0.00513348	0.0346582
Lysophosphatidyl.choline.a.C16.0	Lysophosphatidyl-cholines	K15726	0.13441	0.400799	0.0188207	0.054029
Lysophosphatidyl.choline.a.C16.0	Lysophosphatidyl-cholines	K15773	0.196059	-0.46949	0.0050902	0.0345872
Lysophosphatidyl.choline.a.C16.1	Lysophosphatidyl-cholines	K15125	0.156567	0.426762	0.0118349	0.0457681
Lysophosphatidyl.choline.a.C16.1	Lysophosphatidyl-cholines	K15773	0.220381	-0.49397	0.00298666	0.0295483
Lysophosphatidyl.choline.a.C17.0	Lysophosphatidyl-cholines	K00244	0.0106249	0.201509	0.253117	0.292095
Lysophosphatidyl.choline.a.C17.0	Lysophosphatidyl-cholines	K00880	0.0489748	-0.278915	0.110178	0.152828
Lysophosphatidyl.choline.a.C17.0	Lysophosphatidyl-cholines	K01046	0.12887	-0.39404	0.0211182	0.0559617
Lysophosphatidyl.choline.a.C17.0	Lysophosphatidyl-cholines	K01501	0.0542472	-0.287935	0.0986741	0.141041
Lysophosphatidyl.choline.a.C17.0	Lysophosphatidyl-cholines	K02523	0.0525582	0.285076	0.102216	0.144673
Lysophosphatidyl.choline.a.C17.0	Lysophosphatidyl-cholines	K03893	0.140019	-0.407528	0.0167439	0.0512188
Lysophosphatidyl.choline.a.C17.0	Lysophosphatidyl-cholines	K03923	0.0787751	0.326636	0.0593702	0.100537
Lysophosphatidyl.choline.a.C17.0	Lysophosphatidyl-cholines	K06990	0.302946	0.56927	0.000442087	0.0185936
Lysophosphatidyl.choline.a.C17.0	Lysophosphatidyl-cholines	K13895	0.0855464	-0.336537	0.0516403	0.0921565
Lysophosphatidyl.choline.a.C17.0	Lysophosphatidyl-cholines	K15125	0.164837	0.436056	0.00993763	0.0435171
Lysophosphatidyl.choline.a.C17.0	Lysophosphatidyl-cholines	K15726	0.136943	0.403852	0.0178534	0.0528144
Lysophosphatidyl.choline.a.C17.0	Lysophosphatidyl-cholines	K15727	0.161822	0.432691	0.0105924	0.044404
Lysophosphatidyl.choline.a.C17.0	Lysophosphatidyl-cholines	K16850	0.0238102	0.231066	0.188571	0.229411
Lysophosphatidyl.choline.a.C17.0	Lysophosphatidyl-cholines	K18014	0.157318	-0.427614	0.011649	0.045597
Lysophosphatidyl.choline.a.C17.0	Lysophosphatidyl-cholines	K21613	0.104107	-0.362292	0.0352375	0.0731061
Lysophosphatidyl.choline.a.C18.0	Lysophosphatidyl-cholines	K15125	0.18547	0.458424	0.00639822	0.0366147
Lysophosphatidyl.choline.a.C18.1	Lysophosphatidyl-cholines	K15125	0.11193	0.372614	0.0299874	0.0660857
Lysophosphatidyl.choline.a.C18.1	Lysophosphatidyl-cholines	K15773	0.139694	-0.407141	0.0168578	0.0513843
Lysophosphatidyl.choline.a.C20.4	Lysophosphatidyl-cholines	K00230	0.0151889	-0.212207	0.228255	0.267416
Lysophosphatidyl.choline.a.C20.4	Lysophosphatidyl-cholines	K00231	0.143579	0.411742	0.0155437	0.0498841
Lysophosphatidyl.choline.a.C20.4	Lysophosphatidyl-cholines	K00880	0.148869	-0.417924	0.0139137	0.0485606
Lysophosphatidyl.choline.a.C20.4	Lysophosphatidyl-cholines	K01046	0.115183	-0.376824	0.0280385	0.0639
Lysophosphatidyl.choline.a.C20.4	Lysophosphatidyl-cholines	K01426	0.11714	0.379333	0.026927	0.0625468
Lysophosphatidyl.choline.a.C20.4	Lysophosphatidyl-cholines	K01729	0.115501	0.377232	0.0278549	0.0638535
Lysophosphatidyl.choline.a.C20.4	Lysophosphatidyl-cholines	K02173	0.145571	-0.414081	0.0149091	0.049496
Lysophosphatidyl.choline.a.C20.4	Lysophosphatidyl-cholines	K02241	-0.0246889	0.0797638	0.653852	0.672661
Lysophosphatidyl.choline.a.C20.4	Lysophosphatidyl-cholines	K03518	0.0937799	-0.348197	0.0435889	0.0830396
Lysophosphatidyl.choline.a.C20.4	Lysophosphatidyl-cholines	K03740	0.0338784	-0.251306	0.151667	0.193098
Lysophosphatidyl.choline.a.C20.4	Lysophosphatidyl-cholines	K03745	0.0666911	0.308177	0.0761965	0.117513
Lysophosphatidyl.choline.a.C20.4	Lysophosphatidyl-cholines	K04767	0.0765923	0.32338	0.0621031	0.103134
Lysophosphatidyl.choline.a.C20.4	Lysophosphatidyl-cholines	K06896	0.00425233	-0.185544	0.293449	0.330198
Lysophosphatidyl.choline.a.C20.4	Lysophosphatidyl-cholines	K07319	0.0858318	-0.336948	0.0513376	0.0918433
Lysophosphatidyl.choline.a.C20.4	Lysophosphatidyl-cholines	K08259	-0.0295914	0.0401043	0.821832	0.833368
Lysophosphatidyl.choline.a.C20.4	Lysophosphatidyl-cholines	K08300	0.098967	0.355346	0.0391736	0.0778596
Lysophosphatidyl.choline.a.C20.4	Lysophosphatidyl-cholines	K08301	0.0346883	-0.252864	0.149061	0.190452
Lysophosphatidyl.choline.a.C20.4	Lysophosphatidyl-cholines	K08369	0.0106399	0.201545	0.25303	0.292089
Lysophosphatidyl.choline.a.C20.4	Lysophosphatidyl-cholines	K10708	0.196905	-0.470363	0.0049976	0.0345872
Lysophosphatidyl.choline.a.C20.4	Lysophosphatidyl-cholines	K12268	0.00378218	0.184311	0.296724	0.332951
Lysophosphatidyl.choline.a.C20.4	Lysophosphatidyl-cholines	K13990	-0.0213125	-0.0981651	0.580727	0.602236
Lysophosphatidyl.choline.a.C20.4	Lysophosphatidyl-cholines	K15125	0.15446	0.424361	0.0123719	0.0464041
Lysophosphatidyl.choline.a.C20.4	Lysophosphatidyl-cholines	K15255	0.182898	0.455696	0.00676169	0.0374589
Lysophosphatidyl.choline.a.C20.4	Lysophosphatidyl-cholines	K17462	-0.00277028	0.166183	0.34757	0.383453
Lysophosphatidyl.choline.a.C20.4	Lysophosphatidyl-cholines	K19166	0.0504821	0.281523	0.106753	0.149399
Lysophosphatidyl.choline.a.C20.4	Lysophosphatidyl-cholines	K19170	0.040869	-0.26445	0.130695	0.17254
Lysophosphatidyl.choline.a.C20.4	Lysophosphatidyl-cholines	K20276	0.0247493	0.233029	0.18474	0.225509
Lysophosphatidyl.choline.a.C20.4	Lysophosphatidyl-cholines	K21030	0.0773481	-0.324511	0.0611426	0.102291
Lysophosphatidyl.choline.a.C20.4	Lysophosphatidyl-cholines	K21393	-0.0297491	0.0381501	0.830385	0.840154
Lysophosphatidyl.choline.a.C20.4	Lysophosphatidyl-cholines	K21681	-0.0292991	-0.0434946	0.807042	0.81929
Lysophosphatidyl.choline.a.C24.0	Lysophosphatidyl-cholines	K00836	0.0905092	-0.343613	0.0466247	0.0863728
Lysophosphatidyl.choline.a.C24.0	Lysophosphatidyl-cholines	K01046	0.0402874	-0.263381	0.132315	0.174297
Lysophosphatidyl.choline.a.C24.0	Lysophosphatidyl-cholines	K02017	0.0584945	0.295	0.0903191	0.131918
Lysophosphatidyl.choline.a.C24.0	Lysophosphatidyl-cholines	K02302	-0.0244965	-0.080925	0.649133	0.668568
Lysophosphatidyl.choline.a.C24.0	Lysophosphatidyl-cholines	K03409	0.0679709	-0.310184	0.0742052	0.115182
Lysophosphatidyl.choline.a.C24.0	Lysophosphatidyl-cholines	K03643	0.163797	0.434898	0.0101589	0.0438924
Lysophosphatidyl.choline.a.C24.0	Lysophosphatidyl-cholines	K03830	0.200178	-0.473724	0.00465451	0.0336503
Lysophosphatidyl.choline.a.C24.0	Lysophosphatidyl-cholines	K05363	0.00375446	0.184238	0.296919	0.333065
Lysophosphatidyl.choline.a.C24.0	Lysophosphatidyl-cholines	K08297	0.119889	0.38283	0.0254391	0.0609938
Lysophosphatidyl.choline.a.C24.0	Lysophosphatidyl-cholines	K08682	0.0320381	-0.24773	0.157773	0.19877
Lysophosphatidyl.choline.a.C24.0	Lysophosphatidyl-cholines	K11921	-0.0100002	-0.143547	0.417988	0.448137
Lysophosphatidyl.choline.a.C24.0	Lysophosphatidyl-cholines	K13015	0.205703	-0.479346	0.00412591	0.0328552
Lysophosphatidyl.choline.a.C24.0	Lysophosphatidyl-cholines	K16710	0.130709	0.396296	0.0203266	0.0554751
Lysophosphatidyl.choline.a.C24.0	Lysophosphatidyl-cholines	K19166	0.0673688	-0.309242	0.0751354	0.116326
Lysophosphatidyl.choline.a.C24.0	Lysophosphatidyl-cholines	K19504	0.0898811	0.342725	0.0472315	0.0869965
Lysophosphatidyl.choline.a.C24.0	Lysophosphatidyl-cholines	K19505	0.0773844	-0.324565	0.0610969	0.102262
Lysophosphatidyl.choline.a.C24.0	Lysophosphatidyl-cholines	K20344	0.127502	0.392353	0.0217265	0.0566805
Lysophosphatidyl.choline.a.C26.0	Lysophosphatidyl-cholines	K03409	0.256575	-0.528302	0.00131996	0.0229397
Lysophosphatidyl.choline.a.C26.1	Lysophosphatidyl-cholines	K00184	0.0363517	0.257809	0.147473	0.189025
Lysophosphatidyl.choline.a.C26.1	Lysophosphatidyl-cholines	K00691	0.0862256	0.338794	0.0537744	0.0943339
Lysophosphatidyl.choline.a.C26.1	Lysophosphatidyl-cholines	K00737	0.300149	-0.567467	0.00057313	0.0197157
Lysophosphatidyl.choline.a.C26.1	Lysophosphatidyl-cholines	K00795	-0.021555	0.101826	0.572848	0.59509
Lysophosphatidyl.choline.a.C26.1	Lysophosphatidyl-cholines	K01034	-0.0232533	0.093399	0.605169	0.625786
Lysophosphatidyl.choline.a.C26.1	Lysophosphatidyl-cholines	K01259	0.114036	-0.376461	0.030822	0.0669045
Lysophosphatidyl.choline.a.C26.1	Lysophosphatidyl-cholines	K02858	-0.0252113	-0.0826232	0.647587	0.667167
Lysophosphatidyl.choline.a.C26.1	Lysophosphatidyl-cholines	K05991	0.25446	-0.527028	0.0016258	0.0246405
Lysophosphatidyl.choline.a.C26.1	Lysophosphatidyl-cholines	K06320	0.123046	-0.38788	0.0257194	0.0612788
Lysophosphatidyl.choline.a.C26.1	Lysophosphatidyl-cholines	K07306	-0.0320795	0.0131509	0.942095	0.947077
Lysophosphatidyl.choline.a.C26.1	Lysophosphatidyl-cholines	K07319	0.130583	-0.39718	0.0220961	0.057008
Lysophosphatidyl.choline.a.C26.1	Lysophosphatidyl-cholines	K11921	0.173615	-0.446586	0.00917995	0.0420786
Lysophosphatidyl.choline.a.C26.1	Lysophosphatidyl-cholines	K11941	0.354326	-0.611967	0.000154057	0.0163802
Lysophosphatidyl.choline.a.C26.1	Lysophosphatidyl-cholines	K15924	0.178594	0.451955	0.00827973	0.0403064
Lysophosphatidyl.choline.a.C26.1	Lysophosphatidyl-cholines	K17363	0.0209283	0.22699	0.203965	0.244514
Lysophosphatidyl.choline.a.C26.1	Lysophosphatidyl-cholines	K18430	0.159958	-0.43152	0.0121613	0.0460928
Lysophosphatidyl.choline.a.C26.1	Lysophosphatidyl-cholines	K19088	0.125218	-0.390583	0.0246194	0.0603231
Lysophosphatidyl.choline.a.C26.1	Lysophosphatidyl-cholines	K19418	0.039151	0.263016	0.139185	0.180192
Lysophosphatidyl.choline.a.C26.1	Lysophosphatidyl-cholines	K20859	0.0536829	-0.28854	0.103425	0.146097
Lysophosphatidyl.choline.a.C26.1	Lysophosphatidyl-cholines	K21393	0.128654	-0.394821	0.0229725	0.0582701
Lysophosphatidyl.choline.a.C26.1	Lysophosphatidyl-cholines	K21394	0.166506	-0.438808	0.0106307	0.044404
Lysophosphatidyl.choline.a.C28.1	Lysophosphatidyl-cholines	K02302	0.160062	-0.430715	0.0109936	0.0447677
Lysophosphatidyl.choline.a.C28.1	Lysophosphatidyl-cholines	K06320	0.132498	-0.398479	0.0195845	0.054794
Lysophosphatidyl.choline.a.C28.1	Lysophosphatidyl-cholines	K12268	0.124306	0.388384	0.0232151	0.0586844
Lysophosphatidyl.choline.a.C28.1	Lysophosphatidyl-cholines	K19172	0.242517	-0.515239	0.00181903	0.0257094
Malonylcarnitine..Hydroxybutyrylcarnitine.	Acylcarnitines	K00691	0.0992586	0.355744	0.0389391	0.0775748
Malonylcarnitine..Hydroxybutyrylcarnitine.	Acylcarnitines	K00835	0.0283601	-0.240424	0.170795	0.211416
Malonylcarnitine..Hydroxybutyrylcarnitine.	Acylcarnitines	K00899	0.143563	-0.411723	0.0155489	0.0498841
Malonylcarnitine..Hydroxybutyrylcarnitine.	Acylcarnitines	K00955	0.307025	-0.572734	0.000400376	0.0185936
Malonylcarnitine..Hydroxybutyrylcarnitine.	Acylcarnitines	K02847	0.160671	0.4314	0.0108531	0.0447376
Malonylcarnitine..Hydroxybutyrylcarnitine.	Acylcarnitines	K15125	0.103727	0.361783	0.0355147	0.0733443
Malonylcarnitine..Hydroxybutyrylcarnitine.	Acylcarnitines	K16235	0.0291512	-0.242014	0.167898	0.208473
Malonylcarnitine..Hydroxybutyrylcarnitine.	Acylcarnitines	K18320	0.0211999	-0.225523	0.199695	0.240433
Malonylcarnitine..Hydroxybutyrylcarnitine.	Acylcarnitines	K18930	0.114815	0.376349	0.0282528	0.0641012
Malonylcarnitine..Hydroxybutyrylcarnitine.	Acylcarnitines	K21936	0.304826	0.57087	0.00042237	0.0185936
Methionine	Amino acids	K15125	0.103217	0.361098	0.03589	0.0739864
Nonanoylcarnitine	Acylcarnitines	K03187	0.229141	-0.513984	0.012111	0.0460684
Nonanoylcarnitine	Acylcarnitines	K06192	0.151819	0.436317	0.0373946	0.0756268
Nonanoylcarnitine	Acylcarnitines	K07559	0.324545	0.596027	0.00268815	0.0292973
Nonanoylcarnitine	Acylcarnitines	K13075	0.175078	-0.461058	0.0268093	0.0624772
Nonanoylcarnitine	Acylcarnitines	K14048	0.338862	-0.607383	0.00211378	0.0270744
Nonanoylcarnitine	Acylcarnitines	K18831	0.111939	0.390263	0.0656149	0.106805
Nonanoylcarnitine	Acylcarnitines	K19431	0.107596	0.384916	0.0697303	0.110956
Octadecanoyl.carnitine	Acylcarnitines	K01573	0.192648	0.467644	0.00695818	0.0380181
Octadecanoyl.carnitine	Acylcarnitines	K15125	0.195502	0.470588	0.00656495	0.0367637
Octadecenoyl.carnitine	Acylcarnitines	K21814	0.41523	0.681147	0.0103672	0.0440546
Ornithine	Amino acid related	K00441	0.247155	0.519585	0.00163724	0.0246405
Ornithine	Amino acid related	K15125	0.186217	0.459213	0.00629623	0.0366147
Phenylalanine	Amino acids	K15125	0.11458	0.376047	0.0283901	0.0643319
Phenylalanine	Amino acids	K21557	0.159172	-0.429711	0.0112022	0.045159
Phosphatidyl.choline.aa.C28.1	Phosphatidyl-cholines	K00432	0.158167	-0.428575	0.0114424	0.0453678
Phosphatidyl.choline.aa.C28.1	Phosphatidyl-cholines	K01155	0.0320519	0.247757	0.157726	0.19877
Phosphatidyl.choline.aa.C28.1	Phosphatidyl-cholines	K02847	0.252567	0.524611	0.00144703	0.0233333
Phosphatidyl.choline.aa.C28.1	Phosphatidyl-cholines	K05966	0.121123	0.38439	0.0247972	0.0604778
Phosphatidyl.choline.aa.C28.1	Phosphatidyl-cholines	K05991	0.147549	-0.41639	0.0143041	0.0488671
Phosphatidyl.choline.aa.C28.1	Phosphatidyl-cholines	K06320	0.0119775	-0.204738	0.245432	0.284773
Phosphatidyl.choline.aa.C28.1	Phosphatidyl-cholines	K06970	0.09552	-0.350612	0.042055	0.081058
Phosphatidyl.choline.aa.C28.1	Phosphatidyl-cholines	K11206	0.101121	0.358273	0.0374738	0.0756598
Phosphatidyl.choline.aa.C28.1	Phosphatidyl-cholines	K12268	0.0415741	0.265739	0.128759	0.17067
Phosphatidyl.choline.aa.C28.1	Phosphatidyl-cholines	K12990	0.0931733	-0.347351	0.0441366	0.0835299
Phosphatidyl.choline.aa.C28.1	Phosphatidyl-cholines	K13075	0.0899984	-0.342891	0.0471175	0.0869195
Phosphatidyl.choline.aa.C28.1	Phosphatidyl-cholines	K13252	0.134841	-0.40132	0.0186526	0.0538685
Phosphatidyl.choline.aa.C28.1	Phosphatidyl-cholines	K15551	-0.00641755	-0.155177	0.380861	0.413362
Phosphatidyl.choline.aa.C28.1	Phosphatidyl-cholines	K15856	0.0649962	-0.305499	0.0789181	0.120022
Phosphatidyl.choline.aa.C28.1	Phosphatidyl-cholines	K15898	0.0121204	-0.205076	0.244636	0.284124
Phosphatidyl.choline.aa.C28.1	Phosphatidyl-cholines	K19172	0.0727899	-0.317627	0.0671718	0.108654
Phosphatidyl.choline.aa.C28.1	Phosphatidyl-cholines	K22405	0.10634	-0.365267	0.0336528	0.0711258
Phosphatidyl.choline.aa.C30.0	Phosphatidyl-cholines	K02847	0.234168	0.507321	0.00219589	0.0275597
Phosphatidyl.choline.aa.C30.2	Phosphatidyl-cholines	K02847	0.142778	0.410797	0.0158062	0.0502136
Phosphatidyl.choline.aa.C32.0	Phosphatidyl-cholines	K02847	0.106087	0.364932	0.0338287	0.0712889
Phosphatidyl.choline.aa.C32.0	Phosphatidyl-cholines	K05991	0.273772	-0.543855	0.000885738	0.0213394
Phosphatidyl.choline.aa.C32.0	Phosphatidyl-cholines	K12268	0.0854722	0.33643	0.0517192	0.0922062
Phosphatidyl.choline.aa.C32.1	Phosphatidyl-cholines	K09007	0.0866361	0.338103	0.0504946	0.0909204
Phosphatidyl.choline.aa.C32.2	Phosphatidyl-cholines	K00196	0.0590357	-0.295888	0.0893082	0.130812
Phosphatidyl.choline.aa.C32.2	Phosphatidyl-cholines	K01596	0.117296	-0.379531	0.0268408	0.0624772
Phosphatidyl.choline.aa.C32.2	Phosphatidyl-cholines	K02847	0.128126	0.393124	0.0214467	0.0562159
Phosphatidyl.choline.aa.C32.2	Phosphatidyl-cholines	K03296	0.1219	-0.385369	0.0244016	0.0602265
Phosphatidyl.choline.aa.C32.2	Phosphatidyl-cholines	K03462	0.0921447	-0.345912	0.0450812	0.0845886
Phosphatidyl.choline.aa.C32.2	Phosphatidyl-cholines	K06880	0.231045	-0.504328	0.00235517	0.0278914
Phosphatidyl.choline.aa.C32.2	Phosphatidyl-cholines	K07031	0.112494	0.373347	0.02964	0.0657331
Phosphatidyl.choline.aa.C32.2	Phosphatidyl-cholines	K07217	0.14824	-0.417194	0.0140984	0.0486624
Phosphatidyl.choline.aa.C32.2	Phosphatidyl-cholines	K07319	0.0507791	-0.282034	0.106091	0.148932
Phosphatidyl.choline.aa.C32.2	Phosphatidyl-cholines	K07445	0.0790485	-0.327042	0.0590365	0.100066
Phosphatidyl.choline.aa.C32.2	Phosphatidyl-cholines	K08311	-0.00697673	0.15342	0.386343	0.418432
Phosphatidyl.choline.aa.C32.2	Phosphatidyl-cholines	K11031	0.0472203	-0.275848	0.114311	0.156933
Phosphatidyl.choline.aa.C32.2	Phosphatidyl-cholines	K11941	0.0370218	-0.257299	0.14182	0.183322
Phosphatidyl.choline.aa.C32.2	Phosphatidyl-cholines	K13529	0.0687048	0.311329	0.0730874	0.113937
Phosphatidyl.choline.aa.C32.2	Phosphatidyl-cholines	K16710	0.101392	0.35864	0.037265	0.0754802
Phosphatidyl.choline.aa.C32.2	Phosphatidyl-cholines	K16788	0.232021	-0.505265	0.00230426	0.0276945
Phosphatidyl.choline.aa.C32.2	Phosphatidyl-cholines	K18430	0.0265027	-0.236649	0.177817	0.218685
Phosphatidyl.choline.aa.C32.2	Phosphatidyl-cholines	K19172	0.23736	-0.510363	0.00204374	0.0269327
Phosphatidyl.choline.aa.C32.2	Phosphatidyl-cholines	K20276	0.140379	0.407957	0.0166184	0.0510778
Phosphatidyl.choline.aa.C32.2	Phosphatidyl-cholines	K20483	0.21976	-0.49336	0.00302802	0.0295483
Phosphatidyl.choline.aa.C32.2	Phosphatidyl-cholines	K20859	0.148789	-0.417832	0.0139369	0.0485606
Phosphatidyl.choline.aa.C32.3	Phosphatidyl-cholines	K01501	0.113349	-0.374456	0.0291214	0.0651887
Phosphatidyl.choline.aa.C32.3	Phosphatidyl-cholines	K01533	0.227066	-0.500488	0.00257419	0.0287864
Phosphatidyl.choline.aa.C32.3	Phosphatidyl-cholines	K02847	0.156466	0.426646	0.0118602	0.0457681
Phosphatidyl.choline.aa.C32.3	Phosphatidyl-cholines	K03462	0.132298	-0.398236	0.019666	0.054829
Phosphatidyl.choline.aa.C32.3	Phosphatidyl-cholines	K05311	0.17278	-0.4448	0.00839473	0.0405727
Phosphatidyl.choline.aa.C32.3	Phosphatidyl-cholines	K07441	0.133316	-0.399474	0.019254	0.0545645
Phosphatidyl.choline.aa.C32.3	Phosphatidyl-cholines	K12269	0.0615074	0.299911	0.0848386	0.126262
Phosphatidyl.choline.aa.C32.3	Phosphatidyl-cholines	K13252	0.178064	-0.450523	0.00749949	0.0392215
Phosphatidyl.choline.aa.C32.3	Phosphatidyl-cholines	K15125	0.0458915	0.273503	0.117549	0.160404
Phosphatidyl.choline.aa.C32.3	Phosphatidyl-cholines	K15551	0.0403126	-0.263427	0.132244	0.174267
Phosphatidyl.choline.aa.C32.3	Phosphatidyl-cholines	K16788	0.302809	-0.569154	0.000443558	0.0185936
Phosphatidyl.choline.aa.C32.3	Phosphatidyl-cholines	K19170	0.137651	-0.404701	0.0175919	0.0523087
Phosphatidyl.choline.aa.C32.3	Phosphatidyl-cholines	K19172	0.143866	-0.41208	0.0154506	0.0498841
Phosphatidyl.choline.aa.C32.3	Phosphatidyl-cholines	K22226	-0.0110592	0.139925	0.429953	0.459329
Phosphatidyl.choline.aa.C34.1	Phosphatidyl-cholines	K05991	0.107986	-0.367446	0.0325296	0.069378
Phosphatidyl.choline.aa.C34.1	Phosphatidyl-cholines	K19166	0.0768939	-0.323831	0.061718	0.102825
Phosphatidyl.choline.aa.C34.2	Phosphatidyl-cholines	K02847	0.206083	0.47973	0.00409173	0.0328152
Phosphatidyl.choline.aa.C34.2	Phosphatidyl-cholines	K05991	0.185776	-0.458747	0.00635625	0.0366147
Phosphatidyl.choline.aa.C34.2	Phosphatidyl-cholines	K06079	0.138765	-0.406034	0.0171877	0.0518645
Phosphatidyl.choline.aa.C34.2	Phosphatidyl-cholines	K15125	0.0561598	0.291137	0.0948166	0.136747
Phosphatidyl.choline.aa.C34.3	Phosphatidyl-cholines	K05991	0.0903795	-0.343429	0.0467494	0.0864169
Phosphatidyl.choline.aa.C34.3	Phosphatidyl-cholines	K07441	0.132971	-0.399054	0.0193928	0.0545645
Phosphatidyl.choline.aa.C34.3	Phosphatidyl-cholines	K08311	0.0221599	0.227577	0.195521	0.236987
Phosphatidyl.choline.aa.C34.3	Phosphatidyl-cholines	K16788	0.24123	-0.514027	0.00187277	0.0261176
Phosphatidyl.choline.aa.C34.3	Phosphatidyl-cholines	K16841	0.178011	-0.450466	0.00750796	0.0392215
Phosphatidyl.choline.aa.C34.3	Phosphatidyl-cholines	K19170	0.159663	-0.430265	0.0110867	0.0449282
Phosphatidyl.choline.aa.C34.3	Phosphatidyl-cholines	K19426	0.0777089	-0.325049	0.0606895	0.101864
Phosphatidyl.choline.aa.C34.3	Phosphatidyl-cholines	K20276	0.0754323	0.321636	0.0636068	0.104621
Phosphatidyl.choline.aa.C36.0	Phosphatidyl-cholines	K00123	0.137301	-0.404281	0.0177207	0.0525547
Phosphatidyl.choline.aa.C36.0	Phosphatidyl-cholines	K00230	-0.000189689	-0.173549	0.326308	0.361542
Phosphatidyl.choline.aa.C36.0	Phosphatidyl-cholines	K00231	0.0882021	0.340341	0.0488925	0.0890569
Phosphatidyl.choline.aa.C36.0	Phosphatidyl-cholines	K00737	-0.0205345	-0.101935	0.566208	0.589208
Phosphatidyl.choline.aa.C36.0	Phosphatidyl-cholines	K00880	-0.0303355	-0.0297786	0.867229	0.875714
Phosphatidyl.choline.aa.C36.0	Phosphatidyl-cholines	K01034	0.0837317	-0.333912	0.0536065	0.0942608
Phosphatidyl.choline.aa.C36.0	Phosphatidyl-cholines	K01046	0.146072	-0.414667	0.0147535	0.0492558
Phosphatidyl.choline.aa.C36.0	Phosphatidyl-cholines	K01337	0.0346109	0.252715	0.149308	0.190681
Phosphatidyl.choline.aa.C36.0	Phosphatidyl-cholines	K01574	0.0511531	-0.282677	0.105264	0.148058
Phosphatidyl.choline.aa.C36.0	Phosphatidyl-cholines	K01843	0.142089	-0.409983	0.0160355	0.0504094
Phosphatidyl.choline.aa.C36.0	Phosphatidyl-cholines	K02106	0.0577013	-0.293693	0.0918217	0.133672
Phosphatidyl.choline.aa.C36.0	Phosphatidyl-cholines	K02303	-0.0132581	0.132086	0.456483	0.484377
Phosphatidyl.choline.aa.C36.0	Phosphatidyl-cholines	K02819	0.0225748	0.228459	0.193747	0.235152
Phosphatidyl.choline.aa.C36.0	Phosphatidyl-cholines	K02847	0.14391	0.412131	0.0154366	0.0498841
Phosphatidyl.choline.aa.C36.0	Phosphatidyl-cholines	K03646	0.209148	0.482818	0.00382602	0.0324592
Phosphatidyl.choline.aa.C36.0	Phosphatidyl-cholines	K03745	0.300553	0.567229	0.000468444	0.0185936
Phosphatidyl.choline.aa.C36.0	Phosphatidyl-cholines	K05340	-0.0249528	-0.078143	0.66046	0.679266
Phosphatidyl.choline.aa.C36.0	Phosphatidyl-cholines	K05342	0.0865169	0.337932	0.0506187	0.0910984
Phosphatidyl.choline.aa.C36.0	Phosphatidyl-cholines	K05847	0.0379659	0.259072	0.138999	0.180122
Phosphatidyl.choline.aa.C36.0	Phosphatidyl-cholines	K05991	0.0327086	-0.249039	0.155517	0.196822
Phosphatidyl.choline.aa.C36.0	Phosphatidyl-cholines	K06282	0.194853	0.468243	0.00522504	0.0347073
Phosphatidyl.choline.aa.C36.0	Phosphatidyl-cholines	K06603	-0.0230355	-0.0892499	0.615703	0.63595
Phosphatidyl.choline.aa.C36.0	Phosphatidyl-cholines	K07783	-0.0155537	-0.123372	0.486972	0.513111
Phosphatidyl.choline.aa.C36.0	Phosphatidyl-cholines	K08322	-0.000188636	0.173551	0.3263	0.361542
Phosphatidyl.choline.aa.C36.0	Phosphatidyl-cholines	K10778	-0.0182062	-0.112466	0.526559	0.550486
Phosphatidyl.choline.aa.C36.0	Phosphatidyl-cholines	K11392	0.0371093	0.257464	0.141556	0.183065
Phosphatidyl.choline.aa.C36.0	Phosphatidyl-cholines	K12268	0.15016	0.419419	0.0135419	0.0485606
Phosphatidyl.choline.aa.C36.0	Phosphatidyl-cholines	K13002	0.00468501	-0.186671	0.290474	0.327361
Phosphatidyl.choline.aa.C36.0	Phosphatidyl-cholines	K14989	0.0132075	0.20763	0.23868	0.278333
Phosphatidyl.choline.aa.C36.0	Phosphatidyl-cholines	K15551	-0.0295264	0.0408826	0.818431	0.830152
Phosphatidyl.choline.aa.C36.0	Phosphatidyl-cholines	K15856	0.0264267	-0.236493	0.178111	0.218897
Phosphatidyl.choline.aa.C36.0	Phosphatidyl-cholines	K15894	-0.0312158	0.0057629	0.974196	0.975006
Phosphatidyl.choline.aa.C36.0	Phosphatidyl-cholines	K16710	0.0693693	0.312362	0.0720902	0.113052
Phosphatidyl.choline.aa.C36.0	Phosphatidyl-cholines	K17234	-0.00722735	-0.152626	0.388835	0.420627
Phosphatidyl.choline.aa.C36.0	Phosphatidyl-cholines	K17235	-0.0153365	-0.124223	0.483951	0.510496
Phosphatidyl.choline.aa.C36.0	Phosphatidyl-cholines	K18122	0.0871611	-0.338855	0.0499516	0.090303
Phosphatidyl.choline.aa.C36.0	Phosphatidyl-cholines	K19170	0.067543	-0.309515	0.0748651	0.116022
Phosphatidyl.choline.aa.C36.0	Phosphatidyl-cholines	K21449	-0.0259399	-0.0717579	0.686737	0.705087
Phosphatidyl.choline.aa.C36.1	Phosphatidyl-cholines	K19166	0.119561	-0.382414	0.0256122	0.0611039
Phosphatidyl.choline.aa.C36.2	Phosphatidyl-cholines	K02847	0.122787	0.386483	0.0239576	0.0596793
Phosphatidyl.choline.aa.C36.2	Phosphatidyl-cholines	K06079	0.126773	-0.391452	0.0220572	0.0569483
Phosphatidyl.choline.aa.C36.2	Phosphatidyl-cholines	K10212	0.123231	-0.38704	0.023738	0.0594603
Phosphatidyl.choline.aa.C36.5	Phosphatidyl-cholines	K12269	0.201085	0.474652	0.00456346	0.0335025
Phosphatidyl.choline.aa.C36.6	Phosphatidyl-cholines	K01574	0.0459628	-0.273629	0.117373	0.160284
Phosphatidyl.choline.aa.C36.6	Phosphatidyl-cholines	K02193	0.0528653	0.285598	0.101563	0.143917
Phosphatidyl.choline.aa.C36.6	Phosphatidyl-cholines	K02847	0.101003	0.358114	0.0375649	0.0757194
Phosphatidyl.choline.aa.C36.6	Phosphatidyl-cholines	K05991	0.112824	-0.373775	0.029439	0.065557
Phosphatidyl.choline.aa.C36.6	Phosphatidyl-cholines	K06320	0.00534994	-0.18839	0.285974	0.322875
Phosphatidyl.choline.aa.C36.6	Phosphatidyl-cholines	K06603	0.0124427	-0.205837	0.242852	0.282415
Phosphatidyl.choline.aa.C36.6	Phosphatidyl-cholines	K06880	0.11774	-0.380099	0.026595	0.0624772
Phosphatidyl.choline.aa.C36.6	Phosphatidyl-cholines	K07031	0.251056	0.523212	0.00149791	0.0238346
Phosphatidyl.choline.aa.C36.6	Phosphatidyl-cholines	K07217	0.0586176	-0.295202	0.0900881	0.131634
Phosphatidyl.choline.aa.C36.6	Phosphatidyl-cholines	K07319	0.00330333	-0.183047	0.300107	0.336329
Phosphatidyl.choline.aa.C36.6	Phosphatidyl-cholines	K08222	0.0352662	-0.25397	0.147231	0.188916
Phosphatidyl.choline.aa.C36.6	Phosphatidyl-cholines	K08310	0.0879848	0.340032	0.0491117	0.0893661
Phosphatidyl.choline.aa.C36.6	Phosphatidyl-cholines	K08322	0.0515735	0.283397	0.104342	0.147105
Phosphatidyl.choline.aa.C36.6	Phosphatidyl-cholines	K09007	0.0304068	0.244517	0.163409	0.204092
Phosphatidyl.choline.aa.C36.6	Phosphatidyl-cholines	K13529	0.0793707	0.327519	0.0586458	0.099684
Phosphatidyl.choline.aa.C36.6	Phosphatidyl-cholines	K15856	0.0262763	-0.236184	0.178695	0.219539
Phosphatidyl.choline.aa.C36.6	Phosphatidyl-cholines	K16710	0.154684	0.424617	0.0123135	0.0463712
Phosphatidyl.choline.aa.C36.6	Phosphatidyl-cholines	K16788	0.199904	-0.473445	0.00468224	0.0336898
Phosphatidyl.choline.aa.C36.6	Phosphatidyl-cholines	K19170	0.223042	-0.496575	0.00281541	0.0293562
Phosphatidyl.choline.aa.C36.6	Phosphatidyl-cholines	K19171	0.153523	-0.423289	0.0126181	0.0468912
Phosphatidyl.choline.aa.C36.6	Phosphatidyl-cholines	K20276	0.139229	0.406587	0.0170222	0.0515579
Phosphatidyl.choline.aa.C36.6	Phosphatidyl-cholines	K20344	0.0641889	0.304215	0.0802492	0.121128
Phosphatidyl.choline.aa.C38.0	Phosphatidyl-cholines	K00712	0.184807	0.457723	0.00649001	0.0366147
Phosphatidyl.choline.aa.C38.0	Phosphatidyl-cholines	K01574	0.247761	-0.520151	0.00161479	0.0246405
Phosphatidyl.choline.aa.C38.3	Phosphatidyl-cholines	K00123	0.218277	-0.4919	0.0031291	0.0299343
Phosphatidyl.choline.aa.C38.3	Phosphatidyl-cholines	K09007	0.108689	0.368372	0.0320615	0.0686462
Phosphatidyl.choline.aa.C38.4	Phosphatidyl-cholines	K00209	0.219834	-0.493432	0.0030231	0.0295483
Phosphatidyl.choline.aa.C38.4	Phosphatidyl-cholines	K13655	0.148773	-0.417813	0.0139417	0.0485606
Phosphatidyl.choline.aa.C38.4	Phosphatidyl-cholines	K18930	0.0915287	0.345048	0.0456564	0.0852963
Phosphatidyl.choline.aa.C38.5	Phosphatidyl-cholines	K00123	0.209122	-0.482792	0.00382824	0.0324592
Phosphatidyl.choline.aa.C38.6	Phosphatidyl-cholines	K05991	0.166573	-0.437982	0.00957863	0.0427664
Phosphatidyl.choline.aa.C38.6	Phosphatidyl-cholines	K10677	0.184997	-0.457923	0.00646361	0.0366147
Phosphatidyl.choline.aa.C40.3	Phosphatidyl-cholines	K00140	0.0122385	0.205355	0.243981	0.283636
Phosphatidyl.choline.aa.C40.3	Phosphatidyl-cholines	K00690	-0.0227241	-0.0909258	0.609061	0.62963
Phosphatidyl.choline.aa.C40.3	Phosphatidyl-cholines	K00694	-0.0255303	-0.0744738	0.675514	0.693958
Phosphatidyl.choline.aa.C40.3	Phosphatidyl-cholines	K00712	0.0976926	0.353603	0.0402153	0.0789872
Phosphatidyl.choline.aa.C40.3	Phosphatidyl-cholines	K01046	0.197185	-0.470652	0.00496733	0.0345872
Phosphatidyl.choline.aa.C40.3	Phosphatidyl-cholines	K01101	0.114675	-0.376168	0.0283348	0.0642468
Phosphatidyl.choline.aa.C40.3	Phosphatidyl-cholines	K01227	0.189023	0.462167	0.00592682	0.0363103
Phosphatidyl.choline.aa.C40.3	Phosphatidyl-cholines	K01971	0.149185	-0.418291	0.0138218	0.0485606
Phosphatidyl.choline.aa.C40.3	Phosphatidyl-cholines	K02532	-0.0180368	-0.113193	0.52387	0.548469
Phosphatidyl.choline.aa.C40.3	Phosphatidyl-cholines	K02774	-0.020752	-0.100895	0.570196	0.592591
Phosphatidyl.choline.aa.C40.3	Phosphatidyl-cholines	K03298	0.128439	-0.39351	0.0213079	0.0560962
Phosphatidyl.choline.aa.C40.3	Phosphatidyl-cholines	K03490	0.0895033	0.34219	0.0476002	0.0874973
Phosphatidyl.choline.aa.C40.3	Phosphatidyl-cholines	K03491	-0.0242266	-0.082526	0.642648	0.662456
Phosphatidyl.choline.aa.C40.3	Phosphatidyl-cholines	K03652	0.0590401	-0.295895	0.0893001	0.130812
Phosphatidyl.choline.aa.C40.3	Phosphatidyl-cholines	K03745	0.102242	0.359787	0.0366183	0.0747967
Phosphatidyl.choline.aa.C40.3	Phosphatidyl-cholines	K06320	-0.0215312	-0.0970788	0.584941	0.606257
Phosphatidyl.choline.aa.C40.3	Phosphatidyl-cholines	K06436	0.0748675	0.320783	0.0643523	0.105389
Phosphatidyl.choline.aa.C40.3	Phosphatidyl-cholines	K06998	0.121332	-0.384654	0.0246901	0.0603387
Phosphatidyl.choline.aa.C40.3	Phosphatidyl-cholines	K07319	-0.0173381	-0.116148	0.513022	0.538047
Phosphatidyl.choline.aa.C40.3	Phosphatidyl-cholines	K07441	0.0209551	0.224996	0.200775	0.241154
Phosphatidyl.choline.aa.C40.3	Phosphatidyl-cholines	K08301	0.0311041	-0.245895	0.160974	0.201468
Phosphatidyl.choline.aa.C40.3	Phosphatidyl-cholines	K08310	0.100017	0.356776	0.0383357	0.0769547
Phosphatidyl.choline.aa.C40.3	Phosphatidyl-cholines	K09251	0.127345	0.392159	0.0217973	0.0566805
Phosphatidyl.choline.aa.C40.3	Phosphatidyl-cholines	K10212	0.271165	-0.541526	0.000941415	0.0213394
Phosphatidyl.choline.aa.C40.3	Phosphatidyl-cholines	K11041	0.171717	0.44364	0.00858699	0.0409726
Phosphatidyl.choline.aa.C40.3	Phosphatidyl-cholines	K13252	0.303984	-0.570154	0.000431095	0.0185936
Phosphatidyl.choline.aa.C40.3	Phosphatidyl-cholines	K13655	-0.0285336	0.0513233	0.773148	0.786651
Phosphatidyl.choline.aa.C40.3	Phosphatidyl-cholines	K13688	0.130661	-0.396238	0.0203466	0.0554751
Phosphatidyl.choline.aa.C40.3	Phosphatidyl-cholines	K15856	0.145136	-0.41357	0.0150457	0.0496757
Phosphatidyl.choline.aa.C40.3	Phosphatidyl-cholines	K15868	0.215214	-0.488872	0.0033481	0.0303853
Phosphatidyl.choline.aa.C40.3	Phosphatidyl-cholines	K16329	0.36647	-0.621022	8.88859e-05	0.0148156
Phosphatidyl.choline.aa.C40.3	Phosphatidyl-cholines	K16710	0.0409841	0.264661	0.130377	0.172183
Phosphatidyl.choline.aa.C40.3	Phosphatidyl-cholines	K18918	0.205919	-0.479565	0.00410644	0.0328152
Phosphatidyl.choline.aa.C40.3	Phosphatidyl-cholines	K19048	-0.00376956	0.163241	0.35629	0.390805
Phosphatidyl.choline.aa.C40.3	Phosphatidyl-cholines	K19431	0.00211871	0.179882	0.308685	0.344339
Phosphatidyl.choline.aa.C40.3	Phosphatidyl-cholines	K21557	0.00419032	-0.185382	0.293878	0.330476
Phosphatidyl.choline.aa.C40.4	Phosphatidyl-cholines	K04562	0.20005	-0.473594	0.00466744	0.0336503
Phosphatidyl.choline.aa.C40.4	Phosphatidyl-cholines	K06320	0.13642	-0.403223	0.018049	0.053132
Phosphatidyl.choline.aa.C40.4	Phosphatidyl-cholines	K13529	0.22669	0.500124	0.00259586	0.028851
Phosphatidyl.choline.aa.C40.5	Phosphatidyl-cholines	K00123	0.169028	-0.440692	0.00909223	0.0419792
Phosphatidyl.choline.aa.C40.5	Phosphatidyl-cholines	K13529	0.156895	0.427135	0.0117532	0.0456817
Phosphatidyl.choline.aa.C40.6	Phosphatidyl-cholines	K01574	0.169227	-0.44091	0.00905392	0.0419583
Phosphatidyl.choline.aa.C40.6	Phosphatidyl-cholines	K09007	0.135976	0.402689	0.0182168	0.0533217
Phosphatidyl.choline.aa.C42.2	Phosphatidyl-cholines	K00029	0.230299	0.50361	0.00239484	0.0282685
Phosphatidyl.choline.aa.C42.2	Phosphatidyl-cholines	K01574	0.143933	-0.412158	0.0154291	0.0498841
Phosphatidyl.choline.aa.C42.2	Phosphatidyl-cholines	K03389	0.146439	-0.415096	0.0146406	0.0491011
Phosphatidyl.choline.aa.C42.2	Phosphatidyl-cholines	K06320	0.0953455	-0.35037	0.0422063	0.0811332
Phosphatidyl.choline.aa.C42.2	Phosphatidyl-cholines	K19088	0.204078	-0.4777	0.00427503	0.0330651
Phosphatidyl.choline.aa.C42.4	Phosphatidyl-cholines	K00209	0.238498	-0.511442	0.00199201	0.0266052
Phosphatidyl.choline.aa.C42.4	Phosphatidyl-cholines	K01035	0.23655	0.509593	0.00208139	0.0270431
Phosphatidyl.choline.aa.C42.4	Phosphatidyl-cholines	K01138	0.162331	0.43326	0.0104791	0.0442695
Phosphatidyl.choline.aa.C42.4	Phosphatidyl-cholines	K02173	0.221524	-0.49509	0.0029119	0.0293562
Phosphatidyl.choline.aa.C42.4	Phosphatidyl-cholines	K03592	0.229118	0.502472	0.00245893	0.0283884
Phosphatidyl.choline.aa.C42.4	Phosphatidyl-cholines	K03825	0.0876449	0.339547	0.0494566	0.0897674
Phosphatidyl.choline.aa.C42.4	Phosphatidyl-cholines	K06320	0.125926	-0.390401	0.0224484	0.0573954
Phosphatidyl.choline.aa.C42.4	Phosphatidyl-cholines	K08682	0.150702	0.420045	0.0133887	0.0483817
Phosphatidyl.choline.aa.C42.4	Phosphatidyl-cholines	K10212	0.136566	-0.403399	0.0179942	0.0530414
Phosphatidyl.choline.aa.C42.4	Phosphatidyl-cholines	K10979	0.149515	-0.418674	0.0137263	0.0485606
Phosphatidyl.choline.aa.C42.4	Phosphatidyl-cholines	K11921	0.112129	-0.372873	0.0298643	0.065989
Phosphatidyl.choline.aa.C42.4	Phosphatidyl-cholines	K16649	0.311104	0.576177	0.000362417	0.0183183
Phosphatidyl.choline.aa.C42.4	Phosphatidyl-cholines	K17465	0.297648	-0.56474	0.000502443	0.0189498
Phosphatidyl.choline.aa.C42.4	Phosphatidyl-cholines	K19115	0.185988	-0.458972	0.00632722	0.0366147
Phosphatidyl.choline.aa.C42.5	Phosphatidyl-cholines	K00803	0.254695	-0.526574	0.00137816	0.0229397
Phosphatidyl.choline.aa.C42.5	Phosphatidyl-cholines	K01574	0.222477	-0.496022	0.00285098	0.0293562
Phosphatidyl.choline.aa.C42.5	Phosphatidyl-cholines	K12269	0.0933393	0.347583	0.0439861	0.0834003
Phosphatidyl.choline.aa.C42.5	Phosphatidyl-cholines	K15856	0.172141	-0.444103	0.00850981	0.040834
Phosphatidyl.choline.aa.C42.5	Phosphatidyl-cholines	K19172	0.254089	-0.526016	0.00139745	0.0229437
Phosphatidyl.choline.aa.C42.6	Phosphatidyl-cholines	K00123	0.172028	-0.443979	0.00853032	0.0408641
Phosphatidyl.choline.aa.C42.6	Phosphatidyl-cholines	K00209	0.180026	-0.45263	0.0071911	0.0386751
Phosphatidyl.choline.aa.C42.6	Phosphatidyl-cholines	K00371	0.35175	0.609421	0.00013049	0.0163802
Phosphatidyl.choline.aa.C42.6	Phosphatidyl-cholines	K00373	0.362585	0.617981	9.84423e-05	0.0148156
Phosphatidyl.choline.aa.C42.6	Phosphatidyl-cholines	K02392	0.0908561	-0.344102	0.046293	0.0859689
Phosphatidyl.choline.aa.C42.6	Phosphatidyl-cholines	K03491	0.0995005	-0.356074	0.0387455	0.0774482
Phosphatidyl.choline.aa.C42.6	Phosphatidyl-cholines	K03923	0.316355	0.580579	0.000318568	0.0176979
Phosphatidyl.choline.aa.C42.6	Phosphatidyl-cholines	K04562	0.101273	-0.358479	0.0373565	0.0755919
Phosphatidyl.choline.aa.C42.6	Phosphatidyl-cholines	K09007	0.117257	0.379482	0.0268622	0.0624772
Phosphatidyl.choline.aa.C42.6	Phosphatidyl-cholines	K19171	0.0952235	-0.350201	0.0423125	0.0812941
Phosphatidyl.choline.aa.C42.6	Phosphatidyl-cholines	K19172	0.163198	-0.434229	0.0102887	0.0440437
Phosphatidyl.choline.aa.C42.6	Phosphatidyl-cholines	K20344	0.0723596	0.31697	0.0677712	0.109062
Phosphatidyl.choline.ae.C30.0	Phosphatidyl-cholines	K00432	0.113336	-0.374439	0.0291291	0.0651887
Phosphatidyl.choline.ae.C30.0	Phosphatidyl-cholines	K01155	0.0102635	0.200638	0.255218	0.294144
Phosphatidyl.choline.ae.C30.0	Phosphatidyl-cholines	K01174	0.00562316	0.189092	0.284149	0.321374
Phosphatidyl.choline.ae.C30.0	Phosphatidyl-cholines	K01181	-0.0282199	0.0542056	0.760768	0.775931
Phosphatidyl.choline.ae.C30.0	Phosphatidyl-cholines	K01533	0.104835	-0.363264	0.0347132	0.0724933
Phosphatidyl.choline.ae.C30.0	Phosphatidyl-cholines	K02653	0.102144	0.359655	0.0366922	0.0747967
Phosphatidyl.choline.ae.C30.0	Phosphatidyl-cholines	K02793	-0.0306596	-0.0239278	0.893148	0.899875
Phosphatidyl.choline.ae.C30.0	Phosphatidyl-cholines	K02847	0.253741	0.525695	0.00140864	0.0230226
Phosphatidyl.choline.ae.C30.0	Phosphatidyl-cholines	K03642	0.0175935	0.217631	0.216304	0.256581
Phosphatidyl.choline.ae.C30.0	Phosphatidyl-cholines	K04562	-0.00661428	-0.154561	0.382777	0.415193
Phosphatidyl.choline.ae.C30.0	Phosphatidyl-cholines	K05991	0.133237	-0.399378	0.0192855	0.0545645
Phosphatidyl.choline.ae.C30.0	Phosphatidyl-cholines	K07031	0.255673	0.527474	0.00134758	0.0229397
Phosphatidyl.choline.ae.C30.0	Phosphatidyl-cholines	K07334	0.171873	0.443811	0.00855844	0.0409445
Phosphatidyl.choline.ae.C30.0	Phosphatidyl-cholines	K07504	0.0319055	-0.247471	0.158223	0.19906
Phosphatidyl.choline.ae.C30.0	Phosphatidyl-cholines	K07783	0.111101	-0.371534	0.0305048	0.0665605
Phosphatidyl.choline.ae.C30.0	Phosphatidyl-cholines	K11206	0.127176	0.391951	0.0218737	0.0567584
Phosphatidyl.choline.ae.C30.0	Phosphatidyl-cholines	K11941	0.0398653	-0.262603	0.133504	0.175226
Phosphatidyl.choline.ae.C30.0	Phosphatidyl-cholines	K12990	0.176721	-0.449075	0.00771788	0.0395403
Phosphatidyl.choline.ae.C30.0	Phosphatidyl-cholines	K13252	0.0133316	-0.20792	0.238012	0.27768
Phosphatidyl.choline.ae.C30.0	Phosphatidyl-cholines	K13529	0.132323	0.398267	0.0196556	0.054829
Phosphatidyl.choline.ae.C30.0	Phosphatidyl-cholines	K15534	0.0162109	-0.214529	0.223085	0.262903
Phosphatidyl.choline.ae.C30.0	Phosphatidyl-cholines	K15551	-0.0218317	-0.095566	0.590832	0.611661
Phosphatidyl.choline.ae.C30.0	Phosphatidyl-cholines	K15856	-0.00344805	-0.164193	0.353453	0.388401
Phosphatidyl.choline.ae.C30.0	Phosphatidyl-cholines	K15866	0.00533911	-0.188362	0.286046	0.322875
Phosphatidyl.choline.ae.C30.0	Phosphatidyl-cholines	K15898	0.0246102	-0.232739	0.185302	0.226119
Phosphatidyl.choline.ae.C30.0	Phosphatidyl-cholines	K18320	-0.0255092	-0.0746115	0.674947	0.693573
Phosphatidyl.choline.ae.C30.0	Phosphatidyl-cholines	K19166	0.111567	-0.372141	0.030213	0.0663803
Phosphatidyl.choline.ae.C30.0	Phosphatidyl-cholines	K19170	0.139476	-0.406881	0.0169349	0.0514455
Phosphatidyl.choline.ae.C30.0	Phosphatidyl-cholines	K19171	0.112764	-0.373698	0.0294752	0.0655972
Phosphatidyl.choline.ae.C30.0	Phosphatidyl-cholines	K19172	0.137779	-0.404854	0.017545	0.0523087
Phosphatidyl.choline.ae.C30.0	Phosphatidyl-cholines	K20276	0.190536	0.463751	0.00573652	0.0357864
Phosphatidyl.choline.ae.C30.0	Phosphatidyl-cholines	K20344	0.0427623	0.267898	0.125565	0.167668
Phosphatidyl.choline.ae.C30.0	Phosphatidyl-cholines	K21613	0.0191574	-0.221088	0.208916	0.249167
Phosphatidyl.choline.ae.C30.0	Phosphatidyl-cholines	K22226	0.0329507	0.24951	0.154712	0.196215
Phosphatidyl.choline.ae.C30.2	Phosphatidyl-cholines	K00881	0.0401636	0.263153	0.132662	0.1745
Phosphatidyl.choline.ae.C30.2	Phosphatidyl-cholines	K01428	0.0909377	-0.344217	0.0462153	0.0859133
Phosphatidyl.choline.ae.C30.2	Phosphatidyl-cholines	K02042	0.21982	-0.493419	0.00302401	0.0295483
Phosphatidyl.choline.ae.C30.2	Phosphatidyl-cholines	K02472	0.117345	-0.379594	0.0268135	0.0624772
Phosphatidyl.choline.ae.C30.2	Phosphatidyl-cholines	K02532	0.0675368	0.309505	0.0748747	0.116022
Phosphatidyl.choline.ae.C30.2	Phosphatidyl-cholines	K02671	0.0503602	0.281313	0.107026	0.149515
Phosphatidyl.choline.ae.C30.2	Phosphatidyl-cholines	K02847	0.199	0.472517	0.00477528	0.0339821
Phosphatidyl.choline.ae.C30.2	Phosphatidyl-cholines	K03409	0.174449	-0.446615	0.00810143	0.0400118
Phosphatidyl.choline.ae.C30.2	Phosphatidyl-cholines	K05966	0.075016	0.321007	0.0641555	0.10514
Phosphatidyl.choline.ae.C30.2	Phosphatidyl-cholines	K05991	0.24584	-0.518356	0.00168695	0.0247133
Phosphatidyl.choline.ae.C30.2	Phosphatidyl-cholines	K06320	0.0690446	-0.311858	0.0725757	0.113433
Phosphatidyl.choline.ae.C30.2	Phosphatidyl-cholines	K07230	0.0839862	0.334282	0.0533263	0.0938668
Phosphatidyl.choline.ae.C30.2	Phosphatidyl-cholines	K07334	0.0901429	0.343095	0.0469776	0.0867501
Phosphatidyl.choline.ae.C30.2	Phosphatidyl-cholines	K11206	0.0475299	0.276392	0.11357	0.156094
Phosphatidyl.choline.ae.C30.2	Phosphatidyl-cholines	K13683	0.143757	-0.411951	0.0154861	0.0498841
Phosphatidyl.choline.ae.C30.2	Phosphatidyl-cholines	K15551	0.0268265	-0.237311	0.176571	0.217321
Phosphatidyl.choline.ae.C30.2	Phosphatidyl-cholines	K16435	0.179998	-0.4526	0.00719537	0.0386751
Phosphatidyl.choline.ae.C30.2	Phosphatidyl-cholines	K17462	0.0446389	-0.271273	0.120691	0.163211
Phosphatidyl.choline.ae.C30.2	Phosphatidyl-cholines	K19423	0.0725492	0.31726	0.0675064	0.108806
Phosphatidyl.choline.ae.C30.2	Phosphatidyl-cholines	K20276	0.0562556	0.291297	0.0946276	0.136663
Phosphatidyl.choline.ae.C30.2	Phosphatidyl-cholines	K20483	0.193852	-0.467205	0.00533962	0.0349522
Phosphatidyl.choline.ae.C32.1	Phosphatidyl-cholines	K02847	0.174555	0.446731	0.00808308	0.0400118
Phosphatidyl.choline.ae.C32.1	Phosphatidyl-cholines	K15125	0.0902338	0.343224	0.0468898	0.0866323
Phosphatidyl.choline.ae.C32.2	Phosphatidyl-cholines	K02847	0.182634	0.455415	0.00680012	0.0376141
Phosphatidyl.choline.ae.C34.1	Phosphatidyl-cholines	K01574	0.130053	-0.395493	0.0206055	0.0555468
Phosphatidyl.choline.ae.C34.1	Phosphatidyl-cholines	K05991	0.206552	-0.480204	0.00404996	0.0328152
Phosphatidyl.choline.ae.C34.2	Phosphatidyl-cholines	K01596	0.227454	-0.500864	0.00255198	0.0287158
Phosphatidyl.choline.ae.C34.2	Phosphatidyl-cholines	K02847	0.173055	0.4451	0.00834563	0.0404704
Phosphatidyl.choline.ae.C36.0	Phosphatidyl-cholines	K01101	0.20648	-0.480132	0.00405633	0.0328152
Phosphatidyl.choline.ae.C36.0	Phosphatidyl-cholines	K01574	0.215938	-0.489589	0.00329506	0.030131
Phosphatidyl.choline.ae.C36.0	Phosphatidyl-cholines	K15856	0.12831	-0.393351	0.021365	0.0561647
Phosphatidyl.choline.ae.C36.0	Phosphatidyl-cholines	K19166	0.0417738	-0.266103	0.128216	0.170201
Phosphatidyl.choline.ae.C36.0	Phosphatidyl-cholines	K22405	0.246365	-0.518847	0.00166693	0.024676
Phosphatidyl.choline.ae.C36.1	Phosphatidyl-cholines	K03409	0.152144	-0.421707	0.0129892	0.0473909
Phosphatidyl.choline.ae.C36.1	Phosphatidyl-cholines	K05991	0.141015	-0.408712	0.0163992	0.0508446
Phosphatidyl.choline.ae.C36.3	Phosphatidyl-cholines	K12268	0.159292	0.429846	0.011174	0.0450956
Phosphatidyl.choline.ae.C36.3	Phosphatidyl-cholines	K15125	0.117214	0.379428	0.0268858	0.0624914
Phosphatidyl.choline.ae.C36.4	Phosphatidyl-cholines	K00209	0.168509	-0.44012	0.00919303	0.0420852
Phosphatidyl.choline.ae.C36.4	Phosphatidyl-cholines	K02532	0.0491764	0.279265	0.109713	0.152454
Phosphatidyl.choline.ae.C36.4	Phosphatidyl-cholines	K13252	0.185279	-0.458222	0.00642446	0.0366147
Phosphatidyl.choline.ae.C36.4	Phosphatidyl-cholines	K15856	0.0663323	-0.307612	0.0767646	0.117792
Phosphatidyl.choline.ae.C36.4	Phosphatidyl-cholines	K17465	0.254442	-0.526341	0.0013862	0.0229437
Phosphatidyl.choline.ae.C36.4	Phosphatidyl-cholines	K18930	0.0832392	0.333196	0.054153	0.0945757
Phosphatidyl.choline.ae.C38.0	Phosphatidyl-cholines	K01574	0.200677	-0.474236	0.00460412	0.0335472
Phosphatidyl.choline.ae.C38.1	Phosphatidyl-cholines	K00185	0.110526	0.375763	0.0407205	0.0794993
Phosphatidyl.choline.ae.C38.1	Phosphatidyl-cholines	K00244	0.103792	-0.367009	0.0460421	0.0856355
Phosphatidyl.choline.ae.C38.1	Phosphatidyl-cholines	K00899	0.103096	-0.366092	0.0466298	0.0863728
Phosphatidyl.choline.ae.C38.1	Phosphatidyl-cholines	K01426	0.116	0.38273	0.036847	0.0749093
Phosphatidyl.choline.ae.C38.1	Phosphatidyl-cholines	K01729	0.0420587	0.274028	0.142825	0.184112
Phosphatidyl.choline.ae.C38.1	Phosphatidyl-cholines	K02589	0.0139341	-0.218944	0.245065	0.284531
Phosphatidyl.choline.ae.C38.1	Phosphatidyl-cholines	K02839	0.116231	0.383022	0.0366917	0.0747967
Phosphatidyl.choline.ae.C38.1	Phosphatidyl-cholines	K03117	0.0713969	-0.321586	0.0831087	0.124408
Phosphatidyl.choline.ae.C38.1	Phosphatidyl-cholines	K03208	0.0210506	-0.23411	0.213066	0.253239
Phosphatidyl.choline.ae.C38.1	Phosphatidyl-cholines	K03409	0.0130053	0.216886	0.24964	0.288543
Phosphatidyl.choline.ae.C38.1	Phosphatidyl-cholines	K03491	0.164234	-0.439379	0.0151273	0.0497843
Phosphatidyl.choline.ae.C38.1	Phosphatidyl-cholines	K05363	0.071157	0.321226	0.083474	0.124848
Phosphatidyl.choline.ae.C38.1	Phosphatidyl-cholines	K07272	0.064601	0.311217	0.0941225	0.136097
Phosphatidyl.choline.ae.C38.1	Phosphatidyl-cholines	K07319	-0.00318701	-0.177216	0.348834	0.384494
Phosphatidyl.choline.ae.C38.1	Phosphatidyl-cholines	K07445	0.149524	0.422908	0.0198913	0.0550736
Phosphatidyl.choline.ae.C38.1	Phosphatidyl-cholines	K07488	0.179827	0.456189	0.0112847	0.0451887
Phosphatidyl.choline.ae.C38.1	Phosphatidyl-cholines	K07492	0.0249412	-0.242	0.197601	0.238897
Phosphatidyl.choline.ae.C38.1	Phosphatidyl-cholines	K07559	0.067264	-0.315321	0.0896385	0.131136
Phosphatidyl.choline.ae.C38.1	Phosphatidyl-cholines	K07741	0.00413087	0.196141	0.298902	0.335082
Phosphatidyl.choline.ae.C38.1	Phosphatidyl-cholines	K09136	0.166432	0.441787	0.0145179	0.04905
Phosphatidyl.choline.ae.C38.1	Phosphatidyl-cholines	K11782	0.126428	0.395666	0.0304442	0.0665605
Phosphatidyl.choline.ae.C38.1	Phosphatidyl-cholines	K12339	0.055587	0.296906	0.111096	0.153747
Phosphatidyl.choline.ae.C38.1	Phosphatidyl-cholines	K12990	0.00932267	-0.208528	0.268798	0.307441
Phosphatidyl.choline.ae.C38.1	Phosphatidyl-cholines	K13052	0.157147	0.431522	0.0172653	0.0519222
Phosphatidyl.choline.ae.C38.1	Phosphatidyl-cholines	K13929	0.112507	0.378299	0.0392747	0.0778596
Phosphatidyl.choline.ae.C38.1	Phosphatidyl-cholines	K14153	0.344159	-0.605619	0.000390676	0.0185936
Phosphatidyl.choline.ae.C38.1	Phosphatidyl-cholines	K15125	0.155153	0.429285	0.017918	0.0529189
Phosphatidyl.choline.ae.C38.1	Phosphatidyl-cholines	K15552	-0.0203464	-0.121811	0.521372	0.546012
Phosphatidyl.choline.ae.C38.1	Phosphatidyl-cholines	K16209	-0.0168304	0.135028	0.476822	0.503885
Phosphatidyl.choline.ae.C38.1	Phosphatidyl-cholines	K16214	0.0237131	0.239537	0.202341	0.242729
Phosphatidyl.choline.ae.C38.1	Phosphatidyl-cholines	K18285	0.115619	0.38225	0.0371041	0.0752077
Phosphatidyl.choline.ae.C38.1	Phosphatidyl-cholines	K18816	0.014823	-0.220895	0.240779	0.280275
Phosphatidyl.choline.ae.C38.1	Phosphatidyl-cholines	K22405	0.0489913	0.28598	0.125518	0.167666
Phosphatidyl.choline.ae.C38.3	Phosphatidyl-cholines	K00123	0.237052	-0.51007	0.00205798	0.0269327
Phosphatidyl.choline.ae.C38.3	Phosphatidyl-cholines	K01071	-0.0122122	0.135871	0.443566	0.471918
Phosphatidyl.choline.ae.C38.3	Phosphatidyl-cholines	K01485	-0.00998883	-0.143586	0.417862	0.448134
Phosphatidyl.choline.ae.C38.3	Phosphatidyl-cholines	K01533	0.0431544	-0.268607	0.12453	0.166902
Phosphatidyl.choline.ae.C38.3	Phosphatidyl-cholines	K01728	-0.00073458	-0.17202	0.330654	0.365684
Phosphatidyl.choline.ae.C38.3	Phosphatidyl-cholines	K02055	0.0314249	-0.246527	0.159866	0.200363
Phosphatidyl.choline.ae.C38.3	Phosphatidyl-cholines	K02473	0.0487252	0.278481	0.110756	0.153453
Phosphatidyl.choline.ae.C38.3	Phosphatidyl-cholines	K02532	0.0193074	0.221417	0.208222	0.248546
Phosphatidyl.choline.ae.C38.3	Phosphatidyl-cholines	K02626	0.0795821	0.327832	0.0583908	0.0993621
Phosphatidyl.choline.ae.C38.3	Phosphatidyl-cholines	K02847	-0.0171212	0.11705	0.509732	0.535218
Phosphatidyl.choline.ae.C38.3	Phosphatidyl-cholines	K03409	0.159587	-0.430179	0.0111045	0.0449282
Phosphatidyl.choline.ae.C38.3	Phosphatidyl-cholines	K04844	0.00584756	0.189667	0.282662	0.320155
Phosphatidyl.choline.ae.C38.3	Phosphatidyl-cholines	K05363	-0.0264194	-0.0684416	0.700531	0.71782
Phosphatidyl.choline.ae.C38.3	Phosphatidyl-cholines	K05966	0.115447	0.377163	0.0278862	0.0638535
Phosphatidyl.choline.ae.C38.3	Phosphatidyl-cholines	K05991	0.175971	-0.448265	0.00784243	0.0397563
Phosphatidyl.choline.ae.C38.3	Phosphatidyl-cholines	K06320	0.0594683	-0.296596	0.0885087	0.13001
Phosphatidyl.choline.ae.C38.3	Phosphatidyl-cholines	K06714	0.147645	-0.416502	0.0142753	0.0488671
Phosphatidyl.choline.ae.C38.3	Phosphatidyl-cholines	K07334	-0.0279082	0.0569258	0.749139	0.765457
Phosphatidyl.choline.ae.C38.3	Phosphatidyl-cholines	K07723	0.270571	-0.540995	0.000954545	0.0213394
Phosphatidyl.choline.ae.C38.3	Phosphatidyl-cholines	K07733	0.00930522	0.198309	0.260891	0.299536
Phosphatidyl.choline.ae.C38.3	Phosphatidyl-cholines	K09516	0.0301541	0.244015	0.164302	0.204853
Phosphatidyl.choline.ae.C38.3	Phosphatidyl-cholines	K11206	-0.0312064	0.00650261	0.970885	0.972249
Phosphatidyl.choline.ae.C38.3	Phosphatidyl-cholines	K12268	0.0480218	0.277254	0.112403	0.154726
Phosphatidyl.choline.ae.C38.3	Phosphatidyl-cholines	K13010	-0.029123	-0.0454153	0.798692	0.811498
Phosphatidyl.choline.ae.C38.3	Phosphatidyl-cholines	K13929	-0.0310596	-0.0135865	0.93921	0.94444
Phosphatidyl.choline.ae.C38.3	Phosphatidyl-cholines	K13954	-0.00773223	0.151014	0.393925	0.425368
Phosphatidyl.choline.ae.C38.3	Phosphatidyl-cholines	K14274	0.0718894	0.31625	0.0684325	0.109639
Phosphatidyl.choline.ae.C38.3	Phosphatidyl-cholines	K15856	0.0417299	-0.266023	0.128335	0.170234
Phosphatidyl.choline.ae.C38.3	Phosphatidyl-cholines	K15898	-0.0310974	-0.0121653	0.945559	0.950031
Phosphatidyl.choline.ae.C38.3	Phosphatidyl-cholines	K16435	0.0648845	-0.305322	0.0791009	0.120248
Phosphatidyl.choline.ae.C38.3	Phosphatidyl-cholines	K17218	0.119792	0.382708	0.0254899	0.0610126
Phosphatidyl.choline.ae.C38.3	Phosphatidyl-cholines	K17624	-0.0310881	0.012531	0.943925	0.948653
Phosphatidyl.choline.ae.C38.3	Phosphatidyl-cholines	K18348	0.191406	-0.46466	0.00562966	0.0355171
Phosphatidyl.choline.ae.C38.3	Phosphatidyl-cholines	K18702	0.209432	-0.483103	0.00380229	0.0324592
Phosphatidyl.choline.ae.C38.3	Phosphatidyl-cholines	K19046	-0.0310272	0.0146992	0.934242	0.939967
Phosphatidyl.choline.ae.C38.3	Phosphatidyl-cholines	K19116	0.0620421	-0.300774	0.0839024	0.125385
Phosphatidyl.choline.ae.C38.3	Phosphatidyl-cholines	K19124	-0.0312038	-0.00669596	0.97002	0.971903
Phosphatidyl.choline.ae.C38.3	Phosphatidyl-cholines	K19172	0.109206	-0.369053	0.0317211	0.0682816
Phosphatidyl.choline.ae.C38.3	Phosphatidyl-cholines	K21557	0.000365123	0.175092	0.321958	0.35793
Phosphatidyl.choline.ae.C38.3	Phosphatidyl-cholines	K21936	0.0209674	0.225022	0.200721	0.241154
Phosphatidyl.choline.ae.C38.4	Phosphatidyl-cholines	K00171	0.170824	-0.442663	0.00875158	0.0412161
Phosphatidyl.choline.ae.C38.4	Phosphatidyl-cholines	K00209	0.15303	-0.422724	0.0127496	0.0470506
Phosphatidyl.choline.ae.C38.4	Phosphatidyl-cholines	K02532	0.0592788	0.296286	0.088858	0.130364
Phosphatidyl.choline.ae.C38.4	Phosphatidyl-cholines	K02671	0.0990042	0.355397	0.0391436	0.0778561
Phosphatidyl.choline.ae.C38.4	Phosphatidyl-cholines	K03409	0.200806	-0.474367	0.00459122	0.0335472
Phosphatidyl.choline.ae.C38.4	Phosphatidyl-cholines	K03481	0.127507	-0.392359	0.0217241	0.0566805
Phosphatidyl.choline.ae.C38.4	Phosphatidyl-cholines	K05346	0.119653	-0.382531	0.0255635	0.0610629
Phosphatidyl.choline.ae.C38.4	Phosphatidyl-cholines	K11031	0.102014	0.359479	0.0367908	0.0749093
Phosphatidyl.choline.ae.C38.4	Phosphatidyl-cholines	K13252	0.123258	-0.387074	0.0237246	0.0594603
Phosphatidyl.choline.ae.C38.4	Phosphatidyl-cholines	K13655	0.0835629	-0.333667	0.0537932	0.0943339
Phosphatidyl.choline.ae.C38.4	Phosphatidyl-cholines	K19116	0.111231	-0.371704	0.0304227	0.0665605
Phosphatidyl.choline.ae.C38.4	Phosphatidyl-cholines	K21557	0.0584149	0.294869	0.0904686	0.132083
Phosphatidyl.choline.ae.C38.6	Phosphatidyl-cholines	K00123	0.222051	-0.495606	0.00287809	0.0293562
Phosphatidyl.choline.ae.C38.6	Phosphatidyl-cholines	K00712	0.148093	0.417024	0.0141418	0.0486943
Phosphatidyl.choline.ae.C38.6	Phosphatidyl-cholines	K01574	0.176931	-0.449302	0.00768337	0.039477
Phosphatidyl.choline.ae.C40.1	Phosphatidyl-cholines	K01574	0.341628	-0.601314	0.000169156	0.016972
Phosphatidyl.choline.ae.C40.2	Phosphatidyl-cholines	K00209	0.216302	-0.489949	0.00326868	0.030085
Phosphatidyl.choline.ae.C40.2	Phosphatidyl-cholines	K01101	0.255106	-0.526952	0.00136525	0.0229397
Phosphatidyl.choline.ae.C40.2	Phosphatidyl-cholines	K03409	0.249501	-0.52177	0.00155202	0.0243039
Phosphatidyl.choline.ae.C40.2	Phosphatidyl-cholines	K05991	0.280609	-0.549917	0.000754213	0.0209912
Phosphatidyl.choline.ae.C40.2	Phosphatidyl-cholines	K06320	0.109112	-0.368929	0.0317827	0.0682922
Phosphatidyl.choline.ae.C40.2	Phosphatidyl-cholines	K13010	0.0750504	-0.321059	0.0641099	0.10514
Phosphatidyl.choline.ae.C40.2	Phosphatidyl-cholines	K17234	0.14724	-0.41603	0.0143971	0.0488671
Phosphatidyl.choline.ae.C40.3	Phosphatidyl-cholines	K06320	0.162182	-0.433094	0.010512	0.0443569
Phosphatidyl.choline.ae.C40.4	Phosphatidyl-cholines	K00123	0.193165	-0.466491	0.00541963	0.0350191
Phosphatidyl.choline.ae.C40.4	Phosphatidyl-cholines	K00209	0.191593	-0.464855	0.00560694	0.0355171
Phosphatidyl.choline.ae.C40.4	Phosphatidyl-cholines	K00528	0.0972182	-0.352952	0.04061	0.079417
Phosphatidyl.choline.ae.C40.4	Phosphatidyl-cholines	K00547	0.108996	-0.368776	0.031859	0.0683583
Phosphatidyl.choline.ae.C40.4	Phosphatidyl-cholines	K00835	0.0040544	-0.185026	0.294822	0.331434
Phosphatidyl.choline.ae.C40.4	Phosphatidyl-cholines	K02532	0.0727381	0.317548	0.0672436	0.108684
Phosphatidyl.choline.ae.C40.4	Phosphatidyl-cholines	K02671	0.115251	0.37691	0.0279996	0.0639
Phosphatidyl.choline.ae.C40.4	Phosphatidyl-cholines	K03335	0.204665	-0.478295	0.0042206	0.0328552
Phosphatidyl.choline.ae.C40.4	Phosphatidyl-cholines	K03409	0.206097	-0.479745	0.00409046	0.0328152
Phosphatidyl.choline.ae.C40.4	Phosphatidyl-cholines	K03930	0.212033	-0.485706	0.00359113	0.0313313
Phosphatidyl.choline.ae.C40.4	Phosphatidyl-cholines	K07318	0.0733727	-0.318516	0.0663684	0.107692
Phosphatidyl.choline.ae.C40.4	Phosphatidyl-cholines	K11031	0.0663607	0.307657	0.0767194	0.117792
Phosphatidyl.choline.ae.C40.4	Phosphatidyl-cholines	K13252	0.121378	-0.384711	0.024667	0.0603231
Phosphatidyl.choline.ae.C40.4	Phosphatidyl-cholines	K13688	0.187018	-0.460058	0.00618856	0.0366147
Phosphatidyl.choline.ae.C40.4	Phosphatidyl-cholines	K19116	0.142531	-0.410506	0.0158881	0.0503087
Phosphatidyl.choline.ae.C40.4	Phosphatidyl-cholines	K19504	0.108439	-0.368044	0.0322269	0.0689595
Phosphatidyl.choline.ae.C40.5	Phosphatidyl-cholines	K01574	0.154193	-0.424056	0.0124415	0.0465161
Phosphatidyl.choline.ae.C40.6	Phosphatidyl-cholines	K01574	0.233773	-0.506944	0.00221544	0.0275597
Phosphatidyl.choline.ae.C42.1	Phosphatidyl-cholines	K00140	0.0512235	0.282797	0.105109	0.147898
Phosphatidyl.choline.ae.C42.1	Phosphatidyl-cholines	K00185	0.0333252	0.250237	0.153475	0.194988
Phosphatidyl.choline.ae.C42.1	Phosphatidyl-cholines	K00561	-0.0254994	-0.0746751	0.674685	0.693501
Phosphatidyl.choline.ae.C42.1	Phosphatidyl-cholines	K00612	-0.00823778	-0.149382	0.399115	0.430329
Phosphatidyl.choline.ae.C42.1	Phosphatidyl-cholines	K01473	0.0426544	0.267703	0.125852	0.167864
Phosphatidyl.choline.ae.C42.1	Phosphatidyl-cholines	K01574	0.316295	-0.580529	0.000319038	0.0176979
Phosphatidyl.choline.ae.C42.1	Phosphatidyl-cholines	K02106	-0.0205621	-0.101804	0.56671	0.589562
Phosphatidyl.choline.ae.C42.1	Phosphatidyl-cholines	K02392	0.149032	-0.418113	0.0138662	0.0485606
Phosphatidyl.choline.ae.C42.1	Phosphatidyl-cholines	K02399	0.125325	-0.389654	0.02273	0.0578571
Phosphatidyl.choline.ae.C42.1	Phosphatidyl-cholines	K03187	0.197214	-0.470681	0.00496426	0.0345872
Phosphatidyl.choline.ae.C42.1	Phosphatidyl-cholines	K03188	0.206314	-0.479964	0.00407111	0.0328152
Phosphatidyl.choline.ae.C42.1	Phosphatidyl-cholines	K03189	0.18795	-0.46104	0.00606557	0.0363986
Phosphatidyl.choline.ae.C42.1	Phosphatidyl-cholines	K03190	0.207164	-0.480822	0.00399603	0.0328152
Phosphatidyl.choline.ae.C42.1	Phosphatidyl-cholines	K03409	0.138527	-0.405748	0.0172735	0.0519222
Phosphatidyl.choline.ae.C42.1	Phosphatidyl-cholines	K04562	0.159052	-0.429576	0.0112306	0.0451772
Phosphatidyl.choline.ae.C42.1	Phosphatidyl-cholines	K05991	0.0440565	-0.27023	0.122182	0.164733
Phosphatidyl.choline.ae.C42.1	Phosphatidyl-cholines	K06282	0.0857474	0.336826	0.051427	0.0919338
Phosphatidyl.choline.ae.C42.1	Phosphatidyl-cholines	K07031	-0.000413555	0.172922	0.328085	0.363399
Phosphatidyl.choline.ae.C42.1	Phosphatidyl-cholines	K07115	0.0162854	-0.214697	0.222714	0.262632
Phosphatidyl.choline.ae.C42.1	Phosphatidyl-cholines	K07318	-0.0112095	0.139403	0.431692	0.46105
Phosphatidyl.choline.ae.C42.1	Phosphatidyl-cholines	K09817	-0.0297306	-0.0383845	0.829358	0.839585
Phosphatidyl.choline.ae.C42.1	Phosphatidyl-cholines	K09889	0.0473668	0.276106	0.11396	0.15651
Phosphatidyl.choline.ae.C42.1	Phosphatidyl-cholines	K11031	-0.030892	0.0186324	0.916701	0.922833
Phosphatidyl.choline.ae.C42.1	Phosphatidyl-cholines	K11941	-0.0296611	0.0392526	0.825557	0.83644
Phosphatidyl.choline.ae.C42.1	Phosphatidyl-cholines	K13010	-0.00907752	-0.146631	0.407952	0.438679
Phosphatidyl.choline.ae.C42.1	Phosphatidyl-cholines	K13683	-0.0155805	-0.123267	0.487348	0.513207
Phosphatidyl.choline.ae.C42.1	Phosphatidyl-cholines	K14188	-0.000124694	-0.17373	0.325795	0.361208
Phosphatidyl.choline.ae.C42.1	Phosphatidyl-cholines	K15669	-0.0241606	-0.082913	0.641085	0.661033
Phosphatidyl.choline.ae.C42.1	Phosphatidyl-cholines	K15773	-7.96667e-05	-0.173856	0.32544	0.361133
Phosphatidyl.choline.ae.C42.1	Phosphatidyl-cholines	K17462	0.0131903	-0.20759	0.238774	0.278333
Phosphatidyl.choline.ae.C42.1	Phosphatidyl-cholines	K17624	0.0316035	-0.246878	0.159253	0.1998
Phosphatidyl.choline.ae.C42.1	Phosphatidyl-cholines	K17837	0.060373	0.298071	0.0868606	0.128162
Phosphatidyl.choline.ae.C42.1	Phosphatidyl-cholines	K18430	4.95243e-05	-0.174216	0.324424	0.360338
Phosphatidyl.choline.ae.C42.1	Phosphatidyl-cholines	K18816	0.0697814	-0.313001	0.0714788	0.112694
Phosphatidyl.choline.ae.C42.1	Phosphatidyl-cholines	K19048	-0.0283007	0.053478	0.763888	0.778545
Phosphatidyl.choline.ae.C42.1	Phosphatidyl-cholines	K19075	0.289159	-0.557404	0.000615769	0.0198586
Phosphatidyl.choline.ae.C42.1	Phosphatidyl-cholines	K19088	0.320781	-0.584263	0.000285566	0.0174471
Phosphatidyl.choline.ae.C42.1	Phosphatidyl-cholines	K19090	0.300897	-0.567523	0.000464564	0.0185936
Phosphatidyl.choline.ae.C42.1	Phosphatidyl-cholines	K19427	0.146772	-0.415484	0.014539	0.04905
Phosphatidyl.choline.ae.C42.1	Phosphatidyl-cholines	K21397	7.84734e-05	0.174296	0.324197	0.360196
Phosphatidyl.choline.ae.C42.2	Phosphatidyl-cholines	K00209	0.274481	-0.544487	0.000871139	0.0213394
Phosphatidyl.choline.ae.C42.3	Phosphatidyl-cholines	K10677	0.257862	-0.529482	0.00128146	0.0229397
Phosphatidyl.choline.ae.C42.4	Phosphatidyl-cholines	K00209	0.27275	-0.542943	0.000907181	0.0213394
Phosphatidyl.choline.ae.C44.3	Phosphatidyl-cholines	K00851	0.269804	0.540307	0.000971786	0.0213394
Phosphatidyl.choline.ae.C44.3	Phosphatidyl-cholines	K01426	0.376897	0.629109	6.73919e-05	0.0148156
Phosphatidyl.choline.ae.C44.3	Phosphatidyl-cholines	K03462	0.191287	-0.464536	0.0056442	0.0355171
Phosphatidyl.choline.ae.C44.3	Phosphatidyl-cholines	K05839	0.196083	0.469514	0.00508761	0.0345872
Phosphatidyl.choline.ae.C44.3	Phosphatidyl-cholines	K12269	0.117678	0.380019	0.0266295	0.0624772
Phosphatidyl.choline.ae.C44.3	Phosphatidyl-cholines	K15125	0.0779865	0.325463	0.0603432	0.101518
Phosphatidyl.choline.ae.C44.4	Phosphatidyl-cholines	K00123	0.22781	-0.501208	0.00253182	0.0285779
Phosphatidyl.choline.ae.C44.4	Phosphatidyl-cholines	K00209	0.232839	-0.506049	0.00226239	0.0275772
Phosphatidyl.choline.ae.C44.4	Phosphatidyl-cholines	K10914	0.06125	0.299495	0.0852931	0.126573
Phosphatidyl.choline.ae.C44.4	Phosphatidyl-cholines	K19088	0.261831	-0.533104	0.00116937	0.0229397
Phosphatidyl.choline.ae.C44.5	Phosphatidyl-cholines	K00970	0.171334	0.443221	0.00865719	0.0409812
Proline	Amino acids	K11031	0.146321	-0.414958	0.0146768	0.0491124
Proline.betaine	Amino acid related	K21613	0.167295	0.438781	0.00943301	0.0425272
Propionylcarnitine	Acylcarnitines	K02847	0.163265	0.434304	0.010274	0.0440437
Serine	Amino acids	K00261	0.0658962	0.306924	0.0774608	0.118546
Serine	Amino acids	K00294	0.144948	0.413351	0.0151049	0.0497799
Serine	Amino acids	K00374	0.129573	0.394904	0.0208119	0.0556835
Serine	Amino acids	K00441	0.139835	0.407309	0.0168083	0.0512959
Serine	Amino acids	K00612	0.0998779	0.356587	0.0384456	0.0770618
Serine	Amino acids	K01046	0.162544	-0.4335	0.0104318	0.044225
Serine	Amino acids	K01523	-0.0308641	0.0193455	0.913525	0.919892
Serine	Amino acids	K01708	-0.00415744	0.162085	0.359753	0.394005
Serine	Amino acids	K02198	0.0455417	0.272882	0.118418	0.161009
Serine	Amino acids	K02473	0.0717004	0.31596	0.0687001	0.109944
Serine	Amino acids	K03491	0.0949812	-0.349866	0.0425241	0.0816052
Serine	Amino acids	K03893	0.0954941	-0.350576	0.0420774	0.081058
Serine	Amino acids	K05772	0.193657	0.467003	0.0053622	0.0349522
Serine	Amino acids	K05966	0.112416	0.373246	0.0296876	0.065746
Serine	Amino acids	K06282	0.00658051	0.191531	0.277869	0.315617
Serine	Amino acids	K06610	0.0253737	-0.234324	0.182242	0.223138
Serine	Amino acids	K07668	0.0999299	0.356658	0.0384044	0.0770221
Serine	Amino acids	K07770	0.0782845	-0.325907	0.0599736	0.101274
Serine	Amino acids	K07787	0.0990198	0.355418	0.0391311	0.0778561
Serine	Amino acids	K08150	-0.0187391	0.110144	0.535182	0.559178
Serine	Amino acids	K10212	0.130211	-0.395687	0.0205379	0.0555468
Serine	Amino acids	K11031	-0.0282503	0.0539337	0.761934	0.776772
Serine	Amino acids	K11941	0.00294241	0.182089	0.302689	0.338906
Serine	Amino acids	K12678	0.0125955	0.206196	0.242012	0.28162
Serine	Amino acids	K12995	-0.029743	0.0382273	0.830046	0.840047
Serine	Amino acids	K14048	0.0471291	-0.275688	0.11453	0.157174
Serine	Amino acids	K15773	0.0061145	-0.190348	0.280905	0.318265
Serine	Amino acids	K15856	0.0398523	-0.262579	0.133541	0.175226
Serine	Amino acids	K15866	0.0422379	0.266948	0.126964	0.169036
Serine	Amino acids	K17363	-0.0188062	0.109849	0.536285	0.560168
Serine	Amino acids	K18122	0.083515	-0.333597	0.0538463	0.0943339
Serine	Amino acids	K18302	0.0695732	0.312679	0.071787	0.112933
Serine	Amino acids	K20276	-0.0297288	0.0384068	0.82926	0.839585
Serine	Amino acids	K21755	0.00630027	0.19082	0.27969	0.317186
Serine	Amino acids	K22405	-0.0160657	-0.121343	0.49422	0.519731
Sphingomyelin.C16.0	Sphingomyelins	K03409	0.234546	-0.507683	0.00217731	0.0275597
Sphingomyelin.C16.1	Sphingomyelins	K03409	0.304272	-0.570398	0.000428099	0.0185936
Sphingomyelin.C18.0	Sphingomyelins	K00140	-0.00316528	0.165026	0.350983	0.386274
Sphingomyelin.C18.0	Sphingomyelins	K00547	0.096529	-0.352004	0.0411904	0.0800321
Sphingomyelin.C18.0	Sphingomyelins	K00619	0.363457	0.618665	9.62158e-05	0.0148156
Sphingomyelin.C18.0	Sphingomyelins	K01046	0.105921	-0.364711	0.0339448	0.0714502
Sphingomyelin.C18.0	Sphingomyelins	K01728	0.0355754	-0.254559	0.146263	0.18774
Sphingomyelin.C18.0	Sphingomyelins	K02381	0.0808174	-0.329653	0.0569233	0.0975828
Sphingomyelin.C18.0	Sphingomyelins	K02626	0.243238	0.515917	0.00178955	0.0256502
Sphingomyelin.C18.0	Sphingomyelins	K03409	0.0688805	-0.311603	0.0728224	0.113671
Sphingomyelin.C18.0	Sphingomyelins	K03893	0.0612166	-0.29944	0.0853523	0.126609
Sphingomyelin.C18.0	Sphingomyelins	K03928	0.324397	0.587256	0.000261038	0.0171902
Sphingomyelin.C18.0	Sphingomyelins	K04767	0.147238	0.416028	0.0143976	0.0488671
Sphingomyelin.C18.0	Sphingomyelins	K05567	0.061809	0.300398	0.0843093	0.125681
Sphingomyelin.C18.0	Sphingomyelins	K05770	0.0740975	-0.319617	0.065383	0.106524
Sphingomyelin.C18.0	Sphingomyelins	K05991	0.103988	-0.362132	0.0353242	0.0731452
Sphingomyelin.C18.0	Sphingomyelins	K06156	0.167666	-0.43919	0.00935913	0.0423682
Sphingomyelin.C18.0	Sphingomyelins	K06970	-0.0267892	-0.0657695	0.711714	0.728453
Sphingomyelin.C18.0	Sphingomyelins	K06990	0.324425	0.587279	0.000260854	0.0171902
Sphingomyelin.C18.0	Sphingomyelins	K07492	0.0489841	0.278931	0.110157	0.152828
Sphingomyelin.C18.0	Sphingomyelins	K08150	-0.00752705	-0.151671	0.391845	0.423472
Sphingomyelin.C18.0	Sphingomyelins	K09007	0.0365797	0.256465	0.143163	0.184482
Sphingomyelin.C18.0	Sphingomyelins	K09698	0.194684	0.468068	0.00524423	0.0347073
Sphingomyelin.C18.0	Sphingomyelins	K09889	0.011623	0.203897	0.247419	0.286469
Sphingomyelin.C18.0	Sphingomyelins	K10212	0.0406119	-0.263978	0.131408	0.173419
Sphingomyelin.C18.0	Sphingomyelins	K10824	0.195046	-0.468443	0.00520324	0.0347073
Sphingomyelin.C18.0	Sphingomyelins	K13688	0.075678	-0.322006	0.0632852	0.10433
Sphingomyelin.C18.0	Sphingomyelins	K13821	0.00571764	-0.189334	0.283522	0.320928
Sphingomyelin.C18.0	Sphingomyelins	K15773	0.134887	-0.401376	0.0186344	0.0538685
Sphingomyelin.C18.0	Sphingomyelins	K15898	-0.0116453	-0.137879	0.436793	0.465672
Sphingomyelin.C18.0	Sphingomyelins	K18930	0.0704928	0.314101	0.0704356	0.111781
Sphingomyelin.C18.0	Sphingomyelins	K21749	0.17147	0.44337	0.00863211	0.0409812
Sphingomyelin.C18.0	Sphingomyelins	K21936	0.166143	0.437506	0.00966635	0.0429023
Sphingomyelin.C18.1	Sphingomyelins	K00547	0.107974	-0.36743	0.0325377	0.069378
Sphingomyelin.C18.1	Sphingomyelins	K00619	0.348312	0.60668	0.000142573	0.0163802
Sphingomyelin.C18.1	Sphingomyelins	K02381	0.116155	-0.378071	0.0274812	0.0635888
Sphingomyelin.C18.1	Sphingomyelins	K03409	0.0822404	-0.33174	0.0552787	0.0958554
Sphingomyelin.C18.1	Sphingomyelins	K05991	0.0458671	-0.27346	0.11761	0.160425
Sphingomyelin.C18.1	Sphingomyelins	K06970	-0.0215611	-0.0969294	0.585522	0.606685
Sphingomyelin.C18.1	Sphingomyelins	K06990	0.350706	0.60859	0.000134054	0.0163802
Sphingomyelin.C18.1	Sphingomyelins	K09007	0.0843877	0.334863	0.0528872	0.0932757
Sphingomyelin.C18.1	Sphingomyelins	K10212	0.0351369	-0.253723	0.147639	0.189103
Sphingomyelin.C18.1	Sphingomyelins	K10824	0.128629	-0.393744	0.021224	0.0560418
Sphingomyelin.C18.1	Sphingomyelins	K13529	0.0704312	0.314006	0.0705252	0.111874
Sphingomyelin.C18.1	Sphingomyelins	K13688	0.0791946	-0.327258	0.058859	0.0999053
Sphingomyelin.C18.1	Sphingomyelins	K15599	0.268408	0.539053	0.00100391	0.0213394
Sphingomyelin.C18.1	Sphingomyelins	K15898	-0.00757895	-0.151505	0.39237	0.423816
Sphingomyelin.C18.1	Sphingomyelins	K16868	0.0998266	-0.356517	0.0384862	0.0771006
Sphingomyelin.C18.1	Sphingomyelins	K20483	0.0213035	-0.225745	0.199239	0.240281
Sphingomyelin.C18.1	Sphingomyelins	K21749	0.166133	0.437495	0.00966846	0.0429023
Sphingomyelin.C18.1	Sphingomyelins	K21936	0.164675	0.435876	0.0099719	0.043606
Sphingomyelin.C18.1	Sphingomyelins	K21977	0.158353	-0.428786	0.0113974	0.0453451
Sphingomyelin.C20.2	Sphingomyelins	K08311	0.0904164	0.343481	0.0467139	0.0864169
Sphingomyelin.C20.2	Sphingomyelins	K09007	0.161643	0.432491	0.0106325	0.044404
Sphingomyelin.C20.2	Sphingomyelins	K15773	0.204794	-0.478426	0.00420869	0.0328552
Sphingomyelin.C22.3	Sphingomyelins	K09007	0.221873	0.495432	0.00288945	0.0293562
Sphingomyelin.C22.3	Sphingomyelins	K11031	0.172659	0.444668	0.00841644	0.0405877
Sphingomyelin.C24.0	Sphingomyelins	K10212	0.168213	-0.439793	0.00925109	0.0421374
Sphingomyelin.C24.1	Sphingomyelins	K02744	0.345809	-0.604676	0.000152028	0.0163802
Sphingomyelin.C24.1	Sphingomyelins	K03409	0.223588	-0.497108	0.00278144	0.0293562
Sphingomyelin.C24.1	Sphingomyelins	K15773	0.327241	-0.5896	0.000243162	0.0171902
Sphingomyelin.C24.1	Sphingomyelins	K15856	0.273201	-0.543347	0.000897646	0.0213394
Sphingomyelin.C26.0	Sphingomyelins	K03409	0.27293	-0.543105	0.00090336	0.0213394
Sphingomyelin.C26.1	Sphingomyelins	K00803	0.197636	-0.471116	0.00491895	0.0344995
Sphingomyelin.C26.1	Sphingomyelins	K02302	0.163008	-0.434018	0.01033	0.0440518
Sphingomyelin.C26.1	Sphingomyelins	K02381	0.151465	-0.420925	0.0131758	0.0477925
Sphingomyelin.C26.1	Sphingomyelins	K03409	0.350137	-0.608136	0.000136034	0.0163802
Sphingomyelin.C26.1	Sphingomyelins	K05991	0.119979	-0.382944	0.0253918	0.0609938
Sphingomyelin.C26.1	Sphingomyelins	K11031	0.202927	0.47653	0.00438385	0.0331541
Sphingomyelin.C26.1	Sphingomyelins	K21449	0.141317	-0.409069	0.0162964	0.0506126
Symmetric.dimethylarginine	Amino acid related	K15125	0.0904032	0.343463	0.0467266	0.0864169
Symmetric.dimethylarginine	Amino acid related	K15530	0.0980556	-0.354101	0.0399158	0.0785379
Taurine	Amino acid related	K01697	0.158234	-0.428651	0.0114262	0.0453678
Taurine	Amino acid related	K16235	0.160858	-0.431609	0.0108104	0.0447276
Taurodeoxycholic.acid	Bile acids	K13665	0.0835647	0.33367	0.0537912	0.0943339
Taurodeoxycholic.acid	Bile acids	K20276	0.142903	0.410945	0.015765	0.0502136
Tauromuricholic.acids	Bile acids	K03929	0.129491	0.394804	0.0208474	0.055737
Tauromuricholic.acids	Bile acids	K08961	0.19079	0.464017	0.00570507	0.0357355
Tauromuricholic.acids	Bile acids	K09696	0.216266	-0.489914	0.00327129	0.030085
Tauromuricholic.acids	Bile acids	K15727	0.202203	0.475793	0.00445359	0.0331541
Tauromuricholic.acids	Bile acids	K15898	0.134786	0.401254	0.0186736	0.0538731
Tetradecenoyl.carnitine	Acylcarnitines	K09007	0.129085	0.398894	0.028996	0.0650678
Threonine	Amino acids	K02847	0.225668	0.499132	0.00265566	0.0290675
Threonine	Amino acids	K15125	0.158995	0.429511	0.0112443	0.0451772
trans.4.Hydroxyproline	Amino acid related	K00835	0.181757	-0.45448	0.00692921	0.0379792
trans.4.Hydroxyproline	Amino acid related	K13010	0.229592	0.502929	0.002433	0.0283884
Triacylglyceride..14.0_32.2.	Triglycerides	K08311	0.0507882	0.28205	0.106071	0.148932
Triacylglyceride..14.0_32.2.	Triglycerides	K19170	0.323885	-0.586834	0.000264382	0.0171902
Triacylglyceride..14.0_32.2.	Triglycerides	K19172	0.334913	-0.595875	0.000200551	0.0171902
Triacylglyceride..14.0_34.0.	Triglycerides	K03642	0.104852	0.363287	0.034701	0.0724933
Triacylglyceride..14.0_34.0.	Triglycerides	K12990	0.208691	-0.482359	0.00386458	0.0325382
Triacylglyceride..14.0_34.1.	Triglycerides	K12990	0.242466	-0.515191	0.00182113	0.0257094
Triacylglyceride..14.0_34.1.	Triglycerides	K22226	0.109129	0.368952	0.0317714	0.0682922
Triacylglyceride..14.0_34.2.	Triglycerides	K08311	0.127321	0.392129	0.0218082	0.0566805
Triacylglyceride..14.0_34.3.	Triglycerides	K00803	0.0201061	-0.223159	0.204574	0.245163
Triacylglyceride..14.0_34.3.	Triglycerides	K00881	0.0876673	-0.339579	0.0494338	0.0897674
Triacylglyceride..14.0_34.3.	Triglycerides	K01792	0.121687	0.3851	0.0245097	0.0602648
Triacylglyceride..14.0_34.3.	Triglycerides	K02193	0.0732076	0.318264	0.0665949	0.10793
Triacylglyceride..14.0_34.3.	Triglycerides	K06192	0.0699212	0.313218	0.0712724	0.112607
Triacylglyceride..14.0_34.3.	Triglycerides	K08311	0.110522	0.370778	0.0308711	0.0669708
Triacylglyceride..14.0_34.3.	Triglycerides	K10914	-0.00342196	-0.16427	0.353224	0.388267
Triacylglyceride..14.0_34.3.	Triglycerides	K14274	0.110231	-0.370397	0.0310574	0.0672134
Triacylglyceride..14.0_34.3.	Triglycerides	K14665	0.118543	-0.381121	0.0261574	0.0618733
Triacylglyceride..14.0_34.3.	Triglycerides	K15534	0.169191	-0.440871	0.00906077	0.0419583
Triacylglyceride..14.0_34.3.	Triglycerides	K15600	0.261299	-0.53262	0.00118383	0.0229397
Triacylglyceride..14.0_34.3.	Triglycerides	K16788	0.209435	-0.483106	0.003802	0.0324592
Triacylglyceride..14.0_34.3.	Triglycerides	K18231	0.150098	-0.419348	0.0135594	0.0485606
Triacylglyceride..14.0_34.3.	Triglycerides	K19170	0.209972	-0.483645	0.00375747	0.0322375
Triacylglyceride..14.0_34.3.	Triglycerides	K19426	0.0767315	-0.323588	0.0619249	0.102933
Triacylglyceride..14.0_34.3.	Triglycerides	K20276	0.0657612	0.306711	0.0776775	0.118635
Triacylglyceride..14.0_35.1.	Triglycerides	K00231	0.0539526	-0.290638	0.106585	0.149334
Triacylglyceride..14.0_35.1.	Triglycerides	K00803	0.121221	-0.386741	0.0287734	0.0649213
Triacylglyceride..14.0_35.1.	Triglycerides	K00996	0.0726936	0.320323	0.0738797	0.114875
Triacylglyceride..14.0_35.1.	Triglycerides	K01596	0.177109	-0.45128	0.00952893	0.0426499
Triacylglyceride..14.0_35.1.	Triglycerides	K01761	0.0179342	0.222741	0.220443	0.26055
Triacylglyceride..14.0_35.1.	Triglycerides	K01910	0.102309	0.362307	0.0415698	0.0805006
Triacylglyceride..14.0_35.1.	Triglycerides	K03306	0.0868151	0.340988	0.0561515	0.0968111
Triacylglyceride..14.0_35.1.	Triglycerides	K03319	0.0594001	-0.29957	0.0957724	0.137821
Triacylglyceride..14.0_35.1.	Triglycerides	K05340	0.0903928	-0.346027	0.0523854	0.0927939
Triacylglyceride..14.0_35.1.	Triglycerides	K06198	0.14406	-0.414332	0.0183916	0.0536594
Triacylglyceride..14.0_35.1.	Triglycerides	K07787	0.0832788	-0.335932	0.0601413	0.101415
Triacylglyceride..14.0_35.1.	Triglycerides	K12990	0.202557	-0.477788	0.00568238	0.0356952
Triacylglyceride..14.0_35.1.	Triglycerides	K17723	0.352897	-0.611369	0.00020137	0.0171902
Triacylglyceride..14.0_35.1.	Triglycerides	K18907	0.226113	-0.501076	0.00348628	0.0309661
Triacylglyceride..14.0_35.1.	Triglycerides	K19170	0.0660326	-0.310098	0.0841219	0.125453
Triacylglyceride..14.0_35.1.	Triglycerides	K20108	0.0626432	0.304763	0.0898811	0.131438
Triacylglyceride..14.0_35.2.	Triglycerides	K00803	0.150571	-0.419895	0.0134254	0.0483959
Triacylglyceride..14.0_35.2.	Triglycerides	K01697	0.0954538	-0.35052	0.0421123	0.081082
Triacylglyceride..14.0_35.2.	Triglycerides	K01729	0.0871195	0.338796	0.0499944	0.0903181
Triacylglyceride..14.0_35.2.	Triglycerides	K01761	0.016082	0.214237	0.22373	0.263572
Triacylglyceride..14.0_35.2.	Triglycerides	K03642	0.0430292	0.268381	0.124859	0.167093
Triacylglyceride..14.0_35.2.	Triglycerides	K03929	0.124596	0.388746	0.0230759	0.0584093
Triacylglyceride..14.0_35.2.	Triglycerides	K05340	0.0365063	-0.256326	0.143386	0.184705
Triacylglyceride..14.0_35.2.	Triglycerides	K07031	0.181991	0.454729	0.00689461	0.037847
Triacylglyceride..14.0_35.2.	Triglycerides	K07334	0.0593352	0.296379	0.0887539	0.130264
Triacylglyceride..14.0_35.2.	Triglycerides	K12990	0.136777	-0.403652	0.0179153	0.0529189
Triacylglyceride..14.0_35.2.	Triglycerides	K16788	0.312606	-0.57744	0.000349321	0.0183183
Triacylglyceride..14.0_35.2.	Triglycerides	K19170	0.178978	-0.451505	0.00735429	0.0390796
Triacylglyceride..14.0_35.2.	Triglycerides	K19172	0.187028	-0.460069	0.00618724	0.0366147
Triacylglyceride..14.0_35.2.	Triglycerides	K19431	0.124302	0.388379	0.023217	0.0586844
Triacylglyceride..14.0_35.2.	Triglycerides	K20859	0.0953553	-0.350384	0.0421979	0.0811332
Triacylglyceride..14.0_36.1.	Triglycerides	K00441	0.0866689	-0.33815	0.0504604	0.0909042
Triacylglyceride..14.0_36.1.	Triglycerides	K00803	0.0652869	-0.30596	0.0784443	0.119452
Triacylglyceride..14.0_36.1.	Triglycerides	K00824	0.0566753	-0.291995	0.093804	0.135745
Triacylglyceride..14.0_36.1.	Triglycerides	K01227	0.0931071	0.347259	0.0441968	0.0835299
Triacylglyceride..14.0_36.1.	Triglycerides	K01466	0.0557545	-0.290462	0.0956208	0.137657
Triacylglyceride..14.0_36.1.	Triglycerides	K01692	0.115119	0.376741	0.0280756	0.0639
Triacylglyceride..14.0_36.1.	Triglycerides	K01729	0.0458492	0.273428	0.117654	0.160425
Triacylglyceride..14.0_36.1.	Triglycerides	K02653	0.0440196	0.270164	0.122277	0.1648
Triacylglyceride..14.0_36.1.	Triglycerides	K03457	0.158848	-0.429345	0.0112791	0.0451887
Triacylglyceride..14.0_36.1.	Triglycerides	K03652	-0.0260707	-0.0708687	0.690426	0.70827
Triacylglyceride..14.0_36.1.	Triglycerides	K03929	0.000557347	0.175623	0.320468	0.35667
Triacylglyceride..14.0_36.1.	Triglycerides	K06162	0.0772015	-0.324292	0.0613278	0.102506
Triacylglyceride..14.0_36.1.	Triglycerides	K06164	0.0533774	-0.286466	0.100482	0.142946
Triacylglyceride..14.0_36.1.	Triglycerides	K06192	0.0983629	0.354521	0.039664	0.0784135
Triacylglyceride..14.0_36.1.	Triglycerides	K06198	0.0690567	-0.311877	0.0725576	0.113433
Triacylglyceride..14.0_36.1.	Triglycerides	K06859	0.19408	-0.467442	0.00531326	0.0349522
Triacylglyceride..14.0_36.1.	Triglycerides	K07031	0.241402	0.514189	0.0018655	0.026117
Triacylglyceride..14.0_36.1.	Triglycerides	K07319	-0.013016	-0.132972	0.453443	0.481716
Triacylglyceride..14.0_36.1.	Triglycerides	K07488	-0.0311938	0.00738165	0.966951	0.969097
Triacylglyceride..14.0_36.1.	Triglycerides	K07777	0.110397	0.370614	0.0309509	0.0670653
Triacylglyceride..14.0_36.1.	Triglycerides	K11031	0.0139976	-0.209467	0.234458	0.273977
Triacylglyceride..14.0_36.1.	Triglycerides	K12990	0.191828	-0.4651	0.00557863	0.0354754
Triacylglyceride..14.0_36.1.	Triglycerides	K13327	0.0676125	0.309623	0.0747575	0.11594
Triacylglyceride..14.0_36.1.	Triglycerides	K14977	0.0504393	-0.28145	0.106848	0.149472
Triacylglyceride..14.0_36.1.	Triglycerides	K16710	0.0562278	0.291251	0.0946823	0.136688
Triacylglyceride..14.0_36.1.	Triglycerides	K16788	0.255624	-0.527429	0.00134909	0.0229397
Triacylglyceride..14.0_36.1.	Triglycerides	K18907	0.103189	-0.361061	0.0359108	0.0739864
Triacylglyceride..14.0_36.1.	Triglycerides	K18986	0.0718568	0.3162	0.0684786	0.109639
Triacylglyceride..14.0_36.1.	Triglycerides	K19170	0.122931	-0.386664	0.0238859	0.0595417
Triacylglyceride..14.0_36.1.	Triglycerides	K19172	0.115418	-0.377125	0.0279029	0.0638535
Triacylglyceride..14.0_36.1.	Triglycerides	K19431	0.103979	0.362121	0.0353304	0.0731452
Triacylglyceride..14.0_36.1.	Triglycerides	K19504	-0.00338829	0.16437	0.352929	0.388179
Triacylglyceride..14.0_36.1.	Triglycerides	K19505	0.0423997	-0.267241	0.126531	0.168583
Triacylglyceride..14.0_36.1.	Triglycerides	K20859	0.0740431	-0.319535	0.0654564	0.106595
Triacylglyceride..14.0_36.1.	Triglycerides	K20885	0.0384529	0.259982	0.137568	0.178675
Triacylglyceride..14.0_36.2.	Triglycerides	K18320	0.0971346	-0.352837	0.0406799	0.0794678
Triacylglyceride..14.0_36.2.	Triglycerides	K22226	0.0818502	0.331169	0.0557249	0.0963054
Triacylglyceride..14.0_36.3.	Triglycerides	K08311	0.0484169	0.277944	0.111475	0.153917
Triacylglyceride..14.0_36.3.	Triglycerides	K19426	0.14052	-0.408123	0.0165698	0.0510778
Triacylglyceride..14.0_36.4.	Triglycerides	K08219	0.125065	0.38933	0.0228528	0.0580481
Triacylglyceride..14.0_36.4.	Triglycerides	K08311	0.100831	0.357881	0.0376982	0.0759431
Triacylglyceride..14.0_36.4.	Triglycerides	K19426	0.129775	-0.395152	0.0207248	0.055624
Triacylglyceride..14.0_38.4.	Triglycerides	K22226	0.0847816	0.335433	0.0524599	0.0927939
Triacylglyceride..14.0_38.5.	Triglycerides	K02584	0.122041	0.385546	0.0243306	0.0602172
Triacylglyceride..14.0_38.5.	Triglycerides	K19170	0.324606	-0.587428	0.000259684	0.0171902
Triacylglyceride..14.0_38.5.	Triglycerides	K20276	0.164828	0.436046	0.00993953	0.0435171
Triacylglyceride..14.0_38.5.	Triglycerides	K21449	0.123988	-0.387987	0.0233685	0.0589023
Triacylglyceride..16.0_28.2.	Triglycerides	K19170	0.354292	-0.61194	0.000154188	0.0163802
Triacylglyceride..16.0_30.2.	Triglycerides	K06181	0.083395	0.333423	0.0539796	0.0943729
Triacylglyceride..16.0_32.0.	Triglycerides	K00441	0.0410131	-0.264714	0.130297	0.17214
Triacylglyceride..16.0_32.0.	Triglycerides	K01466	0.0570478	-0.292613	0.0930793	0.13513
Triacylglyceride..16.0_32.0.	Triglycerides	K01761	0.0389257	0.260862	0.136193	0.177336
Triacylglyceride..16.0_32.0.	Triglycerides	K02532	0.00821213	-0.195618	0.267548	0.306306
Triacylglyceride..16.0_32.0.	Triglycerides	K02777	0.0752958	-0.32143	0.0637861	0.104757
Triacylglyceride..16.0_32.0.	Triglycerides	K02791	-0.0213714	-0.0978736	0.581856	0.603234
Triacylglyceride..16.0_32.0.	Triglycerides	K03457	0.185426	-0.458378	0.00640417	0.0366147
Triacylglyceride..16.0_32.0.	Triglycerides	K03620	0.115064	0.37667	0.0281079	0.0639062
Triacylglyceride..16.0_32.0.	Triglycerides	K03642	0.15839	0.428828	0.0113886	0.0453451
Triacylglyceride..16.0_32.0.	Triglycerides	K03740	-0.0144398	-0.127675	0.471789	0.49959
Triacylglyceride..16.0_32.0.	Triglycerides	K03929	-0.0181202	0.112836	0.525191	0.549533
Triacylglyceride..16.0_32.0.	Triglycerides	K06192	0.112062	0.372786	0.0299055	0.0660126
Triacylglyceride..16.0_32.0.	Triglycerides	K06990	0.122699	0.386373	0.0240011	0.0597288
Triacylglyceride..16.0_32.0.	Triglycerides	K07323	0.0752636	0.321381	0.0638286	0.104757
Triacylglyceride..16.0_32.0.	Triglycerides	K07777	0.0850808	0.335865	0.0521378	0.0926324
Triacylglyceride..16.0_32.0.	Triglycerides	K08281	0.0221005	-0.227451	0.195776	0.237137
Triacylglyceride..16.0_32.0.	Triglycerides	K08297	0.0694173	0.312437	0.0720187	0.113052
Triacylglyceride..16.0_32.0.	Triglycerides	K11031	0.0065302	-0.191404	0.278195	0.315689
Triacylglyceride..16.0_32.0.	Triglycerides	K12990	0.163245	-0.434282	0.0102783	0.0440437
Triacylglyceride..16.0_32.0.	Triglycerides	K12997	0.132002	0.397875	0.0197876	0.0550215
Triacylglyceride..16.0_32.0.	Triglycerides	K13327	-0.0147355	0.126547	0.475745	0.503189
Triacylglyceride..16.0_32.0.	Triglycerides	K13497	-0.0305358	-0.0263169	0.88255	0.889693
Triacylglyceride..16.0_32.0.	Triglycerides	K14591	0.112371	-0.373188	0.0297152	0.0657666
Triacylglyceride..16.0_32.0.	Triglycerides	K14977	0.0568633	-0.292307	0.0934376	0.135378
Triacylglyceride..16.0_32.0.	Triglycerides	K15534	0.125917	-0.39039	0.0224524	0.0573954
Triacylglyceride..16.0_32.0.	Triglycerides	K15585	0.0698021	-0.313033	0.0714481	0.112694
Triacylglyceride..16.0_32.0.	Triglycerides	K15773	0.00770948	-0.194368	0.270677	0.309101
Triacylglyceride..16.0_32.0.	Triglycerides	K16788	0.112678	-0.373586	0.0295278	0.065649
Triacylglyceride..16.0_32.0.	Triglycerides	K19166	0.0699031	-0.31319	0.0712991	0.112607
Triacylglyceride..16.0_32.0.	Triglycerides	K19170	0.0348643	-0.253201	0.148501	0.190006
Triacylglyceride..16.0_32.0.	Triglycerides	K19418	0.0963756	0.351793	0.0413207	0.0801755
Triacylglyceride..16.0_32.0.	Triglycerides	K19431	0.0697082	0.312888	0.071587	0.112766
Triacylglyceride..16.0_32.0.	Triglycerides	K19504	-0.00834711	0.149026	0.40025	0.431039
Triacylglyceride..16.0_32.0.	Triglycerides	K19505	0.0541674	-0.2878	0.0988384	0.141124
Triacylglyceride..16.0_32.0.	Triglycerides	K20276	0.119909	0.382856	0.0254282	0.0609938
Triacylglyceride..16.0_32.0.	Triglycerides	K21397	0.00613656	0.190404	0.28076	0.318265
Triacylglyceride..16.0_32.1.	Triglycerides	K22226	0.13149	0.397252	0.019999	0.0551292
Triacylglyceride..16.0_32.2.	Triglycerides	K00231	0.00396922	-0.184803	0.295416	0.331803
Triacylglyceride..16.0_32.2.	Triglycerides	K00441	0.0441496	-0.270397	0.121942	0.164595
Triacylglyceride..16.0_32.2.	Triglycerides	K00612	0.0817384	-0.331005	0.0558533	0.0964332
Triacylglyceride..16.0_32.2.	Triglycerides	K01729	0.00463628	0.186544	0.290807	0.327532
Triacylglyceride..16.0_32.2.	Triglycerides	K01761	-0.000507743	0.172658	0.328836	0.363784
Triacylglyceride..16.0_32.2.	Triglycerides	K02077	0.0451026	-0.272101	0.119518	0.16211
Triacylglyceride..16.0_32.2.	Triglycerides	K02532	0.0167043	-0.215641	0.220638	0.260599
Triacylglyceride..16.0_32.2.	Triglycerides	K03316	0.0367855	-0.256854	0.142536	0.183871
Triacylglyceride..16.0_32.2.	Triglycerides	K03457	0.20008	-0.473624	0.00466442	0.0336503
Triacylglyceride..16.0_32.2.	Triglycerides	K03642	0.141427	0.409199	0.016259	0.0506126
Triacylglyceride..16.0_32.2.	Triglycerides	K03740	-0.00173762	-0.169169	0.338852	0.374292
Triacylglyceride..16.0_32.2.	Triglycerides	K04754	0.0405945	0.263946	0.131457	0.173419
Triacylglyceride..16.0_32.2.	Triglycerides	K05340	0.0930095	-0.347123	0.0442856	0.0835299
Triacylglyceride..16.0_32.2.	Triglycerides	K06192	0.069872	0.313142	0.071345	0.11263
Triacylglyceride..16.0_32.2.	Triglycerides	K06198	0.0453688	-0.272575	0.11885	0.161325
Triacylglyceride..16.0_32.2.	Triglycerides	K07319	0.00564838	-0.189157	0.283982	0.321348
Triacylglyceride..16.0_32.2.	Triglycerides	K07552	0.0209431	-0.22497	0.200828	0.241154
Triacylglyceride..16.0_32.2.	Triglycerides	K08281	0.0860851	-0.337312	0.0510707	0.0914585
Triacylglyceride..16.0_32.2.	Triglycerides	K08297	0.0592285	0.296204	0.088951	0.130447
Triacylglyceride..16.0_32.2.	Triglycerides	K08311	0.0963637	0.351776	0.0413308	0.0801755
Triacylglyceride..16.0_32.2.	Triglycerides	K09459	0.0322031	-0.248053	0.157214	0.198348
Triacylglyceride..16.0_32.2.	Triglycerides	K10914	-0.00399913	-0.162558	0.358334	0.392808
Triacylglyceride..16.0_32.2.	Triglycerides	K12990	0.134829	-0.401306	0.0186571	0.0538685
Triacylglyceride..16.0_32.2.	Triglycerides	K13529	0.027585	0.238856	0.173688	0.214409
Triacylglyceride..16.0_32.2.	Triglycerides	K14274	0.0454904	-0.272791	0.118546	0.161009
Triacylglyceride..16.0_32.2.	Triglycerides	K14665	0.0639041	-0.303761	0.0807243	0.121702
Triacylglyceride..16.0_32.2.	Triglycerides	K15600	0.178536	-0.451031	0.00742415	0.0392047
Triacylglyceride..16.0_32.2.	Triglycerides	K15773	0.0156738	-0.213312	0.225785	0.265388
Triacylglyceride..16.0_32.2.	Triglycerides	K16788	0.217337	-0.490973	0.0031948	0.0300511
Triacylglyceride..16.0_32.2.	Triglycerides	K18986	0.0755883	0.321871	0.0634024	0.104475
Triacylglyceride..16.0_32.2.	Triglycerides	K19171	0.143388	-0.411516	0.015606	0.0498841
Triacylglyceride..16.0_32.2.	Triglycerides	K19426	-0.00296776	-0.165606	0.349271	0.384859
Triacylglyceride..16.0_32.2.	Triglycerides	K19431	0.0301067	0.243921	0.16447	0.204921
Triacylglyceride..16.0_32.2.	Triglycerides	K20276	0.102446	0.360062	0.0364648	0.0746237
Triacylglyceride..16.0_32.2.	Triglycerides	K20859	0.0209911	-0.225073	0.200616	0.24114
Triacylglyceride..16.0_32.3.	Triglycerides	K03642	0.122397	0.385993	0.024152	0.0599941
Triacylglyceride..16.0_32.3.	Triglycerides	K05311	0.276864	-0.546605	0.000823758	0.0213046
Triacylglyceride..16.0_32.3.	Triglycerides	K16788	0.298734	-0.565672	0.000489468	0.0189498
Triacylglyceride..16.0_32.3.	Triglycerides	K19170	0.229352	-0.502697	0.00244611	0.0283884
Triacylglyceride..16.0_32.3.	Triglycerides	K22226	0.0993118	0.355816	0.0388964	0.0775748
Triacylglyceride..16.0_33.1.	Triglycerides	K00441	0.0168336	-0.215932	0.220001	0.260113
Triacylglyceride..16.0_33.1.	Triglycerides	K00803	0.0367435	-0.256774	0.142664	0.18397
Triacylglyceride..16.0_33.1.	Triglycerides	K01697	0.0324601	-0.248555	0.156349	0.197481
Triacylglyceride..16.0_33.1.	Triglycerides	K02626	0.0829137	0.332722	0.0545174	0.0950132
Triacylglyceride..16.0_33.1.	Triglycerides	K03457	0.170821	-0.44266	0.00875214	0.0412161
Triacylglyceride..16.0_33.1.	Triglycerides	K03642	0.0764164	0.323116	0.0623287	0.1033
Triacylglyceride..16.0_33.1.	Triglycerides	K03740	0.00630247	-0.190826	0.279675	0.317186
Triacylglyceride..16.0_33.1.	Triglycerides	K03745	0.0429157	0.268176	0.125159	0.167373
Triacylglyceride..16.0_33.1.	Triglycerides	K04754	0.0526374	0.285211	0.102047	0.14449
Triacylglyceride..16.0_33.1.	Triglycerides	K06859	0.147174	-0.415953	0.0144169	0.0488671
Triacylglyceride..16.0_33.1.	Triglycerides	K06896	-0.0202503	-0.103278	0.561078	0.584207
Triacylglyceride..16.0_33.1.	Triglycerides	K06970	0.00961024	-0.199053	0.25907	0.297728
Triacylglyceride..16.0_33.1.	Triglycerides	K07031	0.244583	0.517179	0.00173579	0.0250787
Triacylglyceride..16.0_33.1.	Triglycerides	K07217	0.040061	-0.262964	0.132952	0.174753
Triacylglyceride..16.0_33.1.	Triglycerides	K07334	0.0607468	0.298679	0.0861889	0.127483
Triacylglyceride..16.0_33.1.	Triglycerides	K09007	0.0240746	0.23162	0.187484	0.228318
Triacylglyceride..16.0_33.1.	Triglycerides	K09136	0.0466989	0.274931	0.11557	0.158361
Triacylglyceride..16.0_33.1.	Triglycerides	K10677	0.0417834	-0.266121	0.12819	0.170201
Triacylglyceride..16.0_33.1.	Triglycerides	K10708	0.0737941	-0.319157	0.0657937	0.107
Triacylglyceride..16.0_33.1.	Triglycerides	K11031	-0.0206336	-0.101463	0.568018	0.590582
Triacylglyceride..16.0_33.1.	Triglycerides	K12990	0.275786	-0.545648	0.000844883	0.0213394
Triacylglyceride..16.0_33.1.	Triglycerides	K13529	-0.00480048	0.16015	0.365594	0.399433
Triacylglyceride..16.0_33.1.	Triglycerides	K14977	0.120362	-0.383429	0.0251912	0.060933
Triacylglyceride..16.0_33.1.	Triglycerides	K15585	0.0805533	-0.329265	0.0572338	0.0979084
Triacylglyceride..16.0_33.1.	Triglycerides	K15773	0.0226061	-0.228526	0.193614	0.23507
Triacylglyceride..16.0_33.1.	Triglycerides	K15856	-0.0237603	-0.085222	0.631788	0.651633
Triacylglyceride..16.0_33.1.	Triglycerides	K16235	0.0286525	-0.241013	0.169718	0.210516
Triacylglyceride..16.0_33.1.	Triglycerides	K16788	0.223007	-0.49654	0.0028176	0.0293562
Triacylglyceride..16.0_33.1.	Triglycerides	K18320	0.080888	-0.329757	0.0568405	0.0975334
Triacylglyceride..16.0_33.1.	Triglycerides	K19166	0.0196036	-0.222064	0.206861	0.247411
Triacylglyceride..16.0_33.1.	Triglycerides	K19169	0.0852839	-0.336159	0.0519202	0.0924522
Triacylglyceride..16.0_33.1.	Triglycerides	K19170	0.0916599	-0.345232	0.0455332	0.0851714
Triacylglyceride..16.0_33.1.	Triglycerides	K19418	-0.00398509	0.1626	0.358209	0.39279
Triacylglyceride..16.0_33.1.	Triglycerides	K19431	0.102468	0.360092	0.0364481	0.0746237
Triacylglyceride..16.0_33.1.	Triglycerides	K19505	0.0691062	-0.311954	0.0724834	0.113426
Triacylglyceride..16.0_33.2.	Triglycerides	K03642	0.0827843	0.332534	0.0546628	0.0951528
Triacylglyceride..16.0_33.2.	Triglycerides	K18320	0.0774758	-0.324702	0.0609818	0.102158
Triacylglyceride..16.0_34.0.	Triglycerides	K00138	0.176621	-0.448968	0.00773435	0.0395403
Triacylglyceride..16.0_34.0.	Triglycerides	K01761	0.124881	0.389101	0.0229402	0.0582291
Triacylglyceride..16.0_34.0.	Triglycerides	K02453	0.129652	-0.395001	0.0207779	0.0556749
Triacylglyceride..16.0_34.0.	Triglycerides	K06859	0.131789	-0.397615	0.0198754	0.0550736
Triacylglyceride..16.0_34.0.	Triglycerides	K07777	0.0495793	0.279964	0.108791	0.151543
Triacylglyceride..16.0_34.0.	Triglycerides	K13010	0.0397644	0.262417	0.13379	0.175408
Triacylglyceride..16.0_34.0.	Triglycerides	K15553	0.202395	-0.475988	0.00443497	0.0331541
Triacylglyceride..16.0_34.0.	Triglycerides	K18320	0.132295	-0.398233	0.0196671	0.054829
Triacylglyceride..16.0_34.0.	Triglycerides	K18907	0.222606	-0.496149	0.00284279	0.0293562
Triacylglyceride..16.0_34.0.	Triglycerides	K19166	0.0396398	-0.262186	0.134144	0.175617
Triacylglyceride..16.0_34.0.	Triglycerides	K19431	0.188602	0.461725	0.00598094	0.0363103
Triacylglyceride..16.0_34.0.	Triglycerides	K22226	0.0410284	0.264742	0.130254	0.17214
Triacylglyceride..16.0_34.1.	Triglycerides	K00561	-0.0246226	0.0801662	0.652215	0.671168
Triacylglyceride..16.0_34.1.	Triglycerides	K00568	0.113893	-0.37516	0.028796	0.0649213
Triacylglyceride..16.0_34.1.	Triglycerides	K00737	0.12608	0.390593	0.0223767	0.0573954
Triacylglyceride..16.0_34.1.	Triglycerides	K01457	0.0157568	-0.2135	0.225366	0.265067
Triacylglyceride..16.0_34.1.	Triglycerides	K02532	0.0581924	-0.294503	0.0908883	0.132535
Triacylglyceride..16.0_34.1.	Triglycerides	K02626	0.109257	0.36912	0.0316875	0.06825
Triacylglyceride..16.0_34.1.	Triglycerides	K03457	0.184966	-0.457891	0.00646792	0.0366147
Triacylglyceride..16.0_34.1.	Triglycerides	K03642	0.15068	0.420021	0.0133947	0.0483817
Triacylglyceride..16.0_34.1.	Triglycerides	K04767	0.0358288	0.255041	0.145474	0.186993
Triacylglyceride..16.0_34.1.	Triglycerides	K04794	0.00821162	-0.195616	0.267551	0.306306
Triacylglyceride..16.0_34.1.	Triglycerides	K07323	0.0700557	0.313426	0.0710747	0.112357
Triacylglyceride..16.0_34.1.	Triglycerides	K07480	0.0689317	-0.311682	0.0727454	0.1136
Triacylglyceride..16.0_34.1.	Triglycerides	K07724	0.0191527	-0.221078	0.208938	0.249167
Triacylglyceride..16.0_34.1.	Triglycerides	K08281	-0.00552436	-0.157943	0.372323	0.40507
Triacylglyceride..16.0_34.1.	Triglycerides	K08296	-0.0174396	-0.115723	0.514574	0.539205
Triacylglyceride..16.0_34.1.	Triglycerides	K08297	0.0278651	0.239424	0.172636	0.213451
Triacylglyceride..16.0_34.1.	Triglycerides	K09459	-0.00426263	-0.16177	0.3607	0.394922
Triacylglyceride..16.0_34.1.	Triglycerides	K10824	0.043247	-0.268774	0.124286	0.166786
Triacylglyceride..16.0_34.1.	Triglycerides	K11031	-0.0102631	-0.142657	0.420912	0.45087
Triacylglyceride..16.0_34.1.	Triglycerides	K12990	0.140347	-0.407918	0.0166297	0.0510778
Triacylglyceride..16.0_34.1.	Triglycerides	K12997	0.0768115	0.323708	0.0618229	0.102882
Triacylglyceride..16.0_34.1.	Triglycerides	K13010	-0.00524716	0.158792	0.369727	0.403338
Triacylglyceride..16.0_34.1.	Triglycerides	K13688	-0.00843275	0.148748	0.401142	0.431871
Triacylglyceride..16.0_34.1.	Triglycerides	K14977	0.0774584	-0.324676	0.0610037	0.102158
Triacylglyceride..16.0_34.1.	Triglycerides	K15726	-0.0210257	0.0995716	0.575291	0.597284
Triacylglyceride..16.0_34.1.	Triglycerides	K15773	0.0867422	-0.338255	0.0503844	0.0908126
Triacylglyceride..16.0_34.1.	Triglycerides	K18907	0.18849	-0.461607	0.00599539	0.0363345
Triacylglyceride..16.0_34.1.	Triglycerides	K19164	0.0779431	-0.325399	0.0603972	0.101533
Triacylglyceride..16.0_34.1.	Triglycerides	K19166	0.056778	-0.292165	0.0936035	0.135509
Triacylglyceride..16.0_34.1.	Triglycerides	K19169	0.0576404	-0.293593	0.0919381	0.133742
Triacylglyceride..16.0_34.1.	Triglycerides	K19418	0.0880409	0.340112	0.0490551	0.0893079
Triacylglyceride..16.0_34.1.	Triglycerides	K20276	0.0664525	0.307802	0.0765738	0.117746
Triacylglyceride..16.0_34.2.	Triglycerides	K00737	0.126479	0.391088	0.0221922	0.0571743
Triacylglyceride..16.0_34.2.	Triglycerides	K00880	0.161788	-0.432652	0.0106001	0.044404
Triacylglyceride..16.0_34.2.	Triglycerides	K02081	0.0974463	-0.353265	0.0404197	0.0791735
Triacylglyceride..16.0_34.2.	Triglycerides	K03642	0.174521	0.446694	0.00808895	0.0400118
Triacylglyceride..16.0_34.2.	Triglycerides	K06859	0.175162	-0.44739	0.00797899	0.039961
Triacylglyceride..16.0_34.2.	Triglycerides	K15773	0.181176	-0.45386	0.00701604	0.0381655
Triacylglyceride..16.0_34.2.	Triglycerides	K19115	0.217431	0.491065	0.00318819	0.0300511
Triacylglyceride..16.0_34.3.	Triglycerides	K08311	0.209006	0.482675	0.00383799	0.0324656
Triacylglyceride..16.0_34.3.	Triglycerides	K15773	0.146295	-0.414928	0.0146848	0.0491124
Triacylglyceride..16.0_34.4.	Triglycerides	K01259	0.270459	0.540894	0.000957064	0.0213394
Triacylglyceride..16.0_34.4.	Triglycerides	K03642	0.213687	0.487354	0.00346275	0.0309661
Triacylglyceride..16.0_34.4.	Triglycerides	K05796	0.0441025	-0.270313	0.122063	0.164635
Triacylglyceride..16.0_34.4.	Triglycerides	K07441	0.0969938	-0.352644	0.040798	0.0795694
Triacylglyceride..16.0_34.4.	Triglycerides	K08311	0.200152	0.473698	0.00465712	0.0336503
Triacylglyceride..16.0_34.4.	Triglycerides	K15773	0.102141	-0.359651	0.0366943	0.0747967
Triacylglyceride..16.0_34.4.	Triglycerides	K18231	0.067126	-0.308861	0.0755139	0.116746
Triacylglyceride..16.0_34.4.	Triglycerides	K18828	0.160984	-0.431751	0.0107817	0.0447034
Triacylglyceride..16.0_34.4.	Triglycerides	K19169	0.156854	-0.427088	0.0117635	0.0456817
Triacylglyceride..16.0_34.4.	Triglycerides	K19426	0.0823331	-0.331875	0.0551733	0.0958146
Triacylglyceride..16.0_34.4.	Triglycerides	K20276	0.079605	0.327865	0.0583632	0.0993621
Triacylglyceride..16.0_35.1.	Triglycerides	K00561	-0.0159048	0.121984	0.491923	0.517572
Triacylglyceride..16.0_35.1.	Triglycerides	K00568	0.147566	-0.41641	0.014299	0.0488671
Triacylglyceride..16.0_35.1.	Triglycerides	K00690	0.0375084	-0.258215	0.140359	0.181582
Triacylglyceride..16.0_35.1.	Triglycerides	K00835	-0.0167388	-0.118623	0.504019	0.529527
Triacylglyceride..16.0_35.1.	Triglycerides	K01071	0.057765	0.293799	0.0917	0.133557
Triacylglyceride..16.0_35.1.	Triglycerides	K01194	0.0779344	-0.325386	0.060408	0.101533
Triacylglyceride..16.0_35.1.	Triglycerides	K01466	0.222753	-0.496292	0.00283357	0.0293562
Triacylglyceride..16.0_35.1.	Triglycerides	K01697	0.0841019	-0.334449	0.0531995	0.0936892
Triacylglyceride..16.0_35.1.	Triglycerides	K01761	0.0325598	0.248749	0.156015	0.197382
Triacylglyceride..16.0_35.1.	Triglycerides	K01771	-0.0122924	-0.135584	0.444537	0.472811
Triacylglyceride..16.0_35.1.	Triglycerides	K02182	-0.00360552	0.163728	0.354839	0.389652
Triacylglyceride..16.0_35.1.	Triglycerides	K02626	0.196677	0.470128	0.00502242	0.0345872
Triacylglyceride..16.0_35.1.	Triglycerides	K02791	0.0318406	-0.247343	0.158444	0.19913
Triacylglyceride..16.0_35.1.	Triglycerides	K03188	0.126611	-0.391251	0.0221316	0.0570587
Triacylglyceride..16.0_35.1.	Triglycerides	K03585	0.0173363	-0.217057	0.217547	0.257718
Triacylglyceride..16.0_35.1.	Triglycerides	K03642	0.113513	0.374668	0.0290229	0.0650718
Triacylglyceride..16.0_35.1.	Triglycerides	K03740	0.0424611	-0.267353	0.126367	0.168427
Triacylglyceride..16.0_35.1.	Triglycerides	K03745	0.0275883	0.238863	0.173675	0.214409
Triacylglyceride..16.0_35.1.	Triglycerides	K04767	0.111166	0.371619	0.0304635	0.0665605
[truncated: 1,614 more rows]
